# Supplementary material for: Ancient Rapanui genomes reveal resilience and pre-European contact with the Americas
Source: Nature. 2024 Sep 11;633(8029):389–97. doi: 10.1038/s41586-024-07881-4 (PMC11390480; doi:10.1038/s41586-024-07881-4)
Supplement: Supplementary file 4 — Supplementary Tables 1, 3–21 and 25. [file 41586_2024_7881_MOESM4_ESM.xlsx]

## Sheet: Table S1
#Table S1. Mapping statistics for ancient genomes sequenced in this study
#Sample: individual sample identifier
#Library: sequencing library id. Libraries derived from USER-treated extracts are labeled 'U'.
#Material: material from which DNA was extracted
#Collection date: when the remains of the individual became part of the Musée de l'Homme collection
#Total reads: Number of sequencing reads produced for each library.
#Trimmed reads: Number of reads remaining after trimmming adapter sequences, low-quality stretches and leading and trailng Ns.
#Mapped: Number of reads mapped to the reference human genome build hg19.
#Mapped unique: Number of mapped reads remaining after removing PCR duplicates.
#% Duplication: 100*(Mapped-Mapped unique)/Mapped
#%Endo: Endogenous DNA proportion for each library, computed as: 100*Mapped Unique/Total reads
#Avg. read length: Average read length, based on Mapped unique
#Avg. DoC: Average depth of coverage
#Avg. DoC MT: Average depth of coverage on the mtDNA
#Avg. DoC X: Average depth of coverage on the X-chromosome
#Avg. DoC Y: Average depth of coverage on the Y-chromosome
#%Error rate: Excess number of derived alleles compared to a high-quality SGDP genome.
#p(MT authentic) (95% CI): Maximum a posteriori probability of the mtDNA reads to be authentic as estimated using contaMix. Lower and upper bounds of the 95% credible region are shown in brackets.
#chrX conta. (S.E.): Autosomal contamination fraction estimates based on multiple alleles observed on the X-chromosome, using the HapMap CEU allele frequencies as the proxy for the contaminant population (contaminationX). Block jackknife-based estimates of the standard errors for each estimate are shown in brackets.
#C to T (1st 5' base): Frequency of C-T substitutions in the first 5' base of each read.
#Chromosomal sex: Chromosomal sex estimation based on the ratio of reads mapped to the X chromosome and the autosomes.
#MtDNA hg: mtDNA haplogroup assignment.
#ChrY hg: chrY pathPhynder haplogroup assignment.
Sample	Library	Material	Collection date	Total reads	Trimmed reads	Mapped	Mapped unique	% Duplication	% Endo	Avg. read length	Avg. DoC	Avg. DoC MT	Avg. DoC X	Avg. DoC Y	% Error rate	p(MT authentic) (95% CI)	chrX conta. (S.E.) %	C to T (1st 5' base)	Chromosomal sex	MtDNA hg	chrY hg
6132-RN05	SK	Petrous bone	1877	663293975	467380425	34715392	24651913	28.9885	3.71659	54.5673	0.434536	41.8979	0.226657	0.0564531	1.2327	0.9837116 (0.9639387-0.9960889)	-	0.0709692	XY	B4a1a1c
6132-RN05	SKU	Petrous bone	1877	6732785	3197975	85728	80754	5.80207	1.19941	52.4134	0.00136725	0.206832	0.000670816	0.000146412	0.2064	0.9834993 (0.6431391-0.9971434)	-	0.0276134	XY	B4a1a1c
6132-RN05	ALL	Petrous bone	1877	670026760	470578400	34801120	24732667	28.9314	3.6913	54.5603	0.435903	42.1047	0.227328	0.0565995	1.13	0.9839391 (0.9650824-0.9965034)	-	0.071714	XY	B4a1a1c	C1b2a1c2b1
6767-RN07	SK	Petrous bone	1877	709434334	634420429	148834790	129453327	13.0221	18.2474	60.1659	2.51597	105.095	1.32316	0.326125	1.1224	0.9587108 (0.9347558-0.9745645)	1.61 (1.5-1.73)	0.0797507	XY	B4a1a1+16126
6767-RN07	SKU	Petrous bone	1877	331694470	279658971	21008856	19937834	5.09795	6.0109	61.1476	0.393821	45.8876	0.196309	0.0509015	0.2802	0.9986054 (0.9885952-0.999835)	1.30 (1.19-1.41)	0.0530918	XY	B4a1a1+16126
6767-RN07	ALL	Petrous bone	1877	1041128804	914079400	169843646	149391161	12.0419	14.349	60.2969	2.90979	150.983	1.51947	0.377026	0.86	0.9765502 (0.9479476-0.9878149)	1.30 (1.19-1.41)	0.0764787	XY	B4a1a1+16126	C1b2a1c2b~
6769-RN08	SK	Petrous bone	1877	735743145	612151980	132614714	115553870	12.865	15.7057	59.1011	2.20608	112.43	2.25123	0.0175808	1.0801	0.977383 (0.9543247-0.9888316)	-	0.0979154	XX	B4a1a1c
6769-RN08	SKU	Petrous bone	1877	324257686	269012240	24178214	22575709	6.62789	6.96227	68.3112	0.498167	60.9262	0.493054	0.00554688	0.2183	0.9921443 (0.9779028-0.9982415)	-	0.0440705	XX	B4a1a1c
6769-RN08	ALL	Petrous bone	1877	1060000831	881164220	156792928	138129579	11.9032	13.0311	60.6064	2.70425	173.357	2.74428	0.0231276	0.75	0.9813809 (0.9548347-0.9921004)	-	0.0898606	XX	B4a1a1c
6778-RN09	SK	Petrous bone	1877	647513611	551944228	72937593	61133061	16.1844	9.4412	58.3767	1.15281	67.1861	1.18215	0.0114329	0.9625	0.9880822 (0.9718396-0.9971259)	-	0.0710157	XX	B4a1a1+16126
6778-RN09	SKU	Petrous bone	1877	658651094	553624340	15586355	14729710	5.49612	2.23634	61.9476	0.294754	33.6472	0.28664	0.00387556	0.2731	0.9992547 (0.9899948-0.9998763)	-	0.0538386	XX	B4a1a1+16126
6778-RN09	ALL	Petrous bone	1877	1306164705	1105568568	88523948	75862771	14.3025	5.80806	59.07	1.44756	100.833	1.46879	0.0153085	0.67	0.9906207 (0.9797773-0.9981967)	-	0.0676103	XX	B4a1a1+16126
6797-RN12	SK	Petrous bone	1877	599730587	543910239	65751466	41840789	36.3652	6.9766	64.0783	0.86607	52.3566	0.887684	0.0093338	0.7814	0.9856895 (0.9672295-0.9960619)	-	0.0627418	XX	B4a1a1+16126
6797-RN12	SKU	Petrous bone	1877	410391816	380002538	15568624	13379300	14.0624	3.26013	69.6378	0.300968	28.57	0.295971	0.00408193	0.1745	0.9995583 (0.9905752-0.9999241)	-	0.0318233	XX	B4a1a1+16126
6797-RN12	ALL	Petrous bone	1877	1010122403	923912777	81320090	55220089	32.0954	5.46667	65.4253	1.16704	80.9266	1.18365	0.0134157	0.52	0.98594 (0.9708263-0.9954251)	-	0.0570642	XX	B4a1a1+16126
MA2308-RN01	MA	Tooth	1877	400105254	344830205	11549408	8364119	27.5797	2.09048	68.5782	0.185288	89.4201	0.182228	0.00253313	0.392	0.9768233 (0.9612096-0.9878856)	-	0.0451553	XX	B4a1a1m1
MA2308-RN01	SK	Tooth	1877	616667537	451092318	40221852	32934926	18.1168	5.34079	60.1699	0.640145	136.135	0.644165	0.00654869	0.4726	0.9796767 (0.9588026-0.990926)	-	0.0344761	XX	B4a1a1m1
MA2308-RN01	SKU	Tooth	1877	67556569	22128541	218463	205094	6.11957	0.303589	72.0934	0.00477629	5.24069	0.00456338	7.46629e-05	0.1012	0.9985572 (0.9677899-0.9997652)	-	0.0284474	XX	B4a1a1m1
MA2308-RN01	ALL	Tooth	1877	1084329360	818051064	51989723	41504139	20.1686	3.82763	61.9233	0.830209	230.795	0.830957	0.00915648	0.41	0.9838858 (0.9674542-0.9932878)	-	0.0370923	XX	B4a1a1m1
MA2309-RN02	MA	Tooth	1877	388013630	375660284	1366201	1272000	6.89511	0.327824	69.4172	0.0285231	37.6798	0.0145271	0.00371377	0.5007	0.9857669 (0.9629811-0.9955857)	-	0.064068	XY	B4a1a1c
MA2309-RN02	SK	Tooth	1877	638125069	503264528	17860065	15542883	12.9741	2.43571	60.958	0.306058	122.638	0.164101	0.0410439	0.553	0.9707553 (0.9501275-0.9833403)	-	0.0425023	XY	B4a1a1c
MA2309-RN02	SKU	Tooth	1877	4833177108	4387478786	9695993	8435846	12.9966	0.17454	74.0022	0.201658	134.799	0.103045	0.0272667	0.1598	0.9998237 (0.9967933-0.9999697)	-	0.0269224	XY	B4a1a1c
MA2309-RN02	ALL	Tooth	1877	5859315807	5266403598	28922259	25250729	12.6945	0.43095	65.742	0.536239	295.117	0.281674	0.0720244	0.31	0.9886632 (0.9765088-0.9942646)	-	0.037009	XY	B4a1a1c	C1b2a1c2b~
MA2313-RN03	MA	Tooth	1935	383534379	343480171	4957543	4244050	14.3921	1.10656	65.3306	0.0895651	64.06	0.0441454	0.011986	0.5832	0.9673359 (0.9438112-0.9866996)	-	0.0804155	XY	B4a1a1m1
MA2313-RN03	SK	Tooth	1935	1408317502	1114031790	68015477	58332986	14.2357	4.14203	56.8182	1.07064	143.836	0.555874	0.136143	0.6839	0.9171239 (0.8461069-0.9447782)	0.7 (0.15-1.26)	0.0615528	XY	B4a1a1m1
MA2313-RN03	SKU	Tooth	1935	34956398	19826740	113929	110131	3.33366	0.315052	66.6136	0.00236981	2.58163	0.00116985	0.000338366	0.1545	0.997226 (0.9384212-0.9995772)	0.94 (0.06-1.82)	0.0273239	XY	B4a1a1m1
MA2313-RN03	ALL	Tooth	1935	1826808279	1477338701	73086949	62687167	14.2293	3.43151	57.4117	1.16257	210.477	0.60119	0.148468	0.58	0.9373431 (0.8815218-0.9544601)	0.85 (0.35-1.34)	0.0614272	XY	B4a1a1m1	C1b2a1c2b1
MA2314-RN04	MA	Tooth	1935	365015687	314579540	17141638	11863515	30.7912	3.25014	70.0299	0.268373	67.3234	0.135475	0.0355043	0.3926	0.98411 (0.9710559-0.9944751)	-	0.0694882	XY	B4a1a1c
MA2314-RN04	SK	Tooth	1935	723313172	621207367	99856714	78590554	21.2967	10.8654	70.3944	1.78711	143.095	0.933483	0.237804	0.4418	0.9606287 (0.9365063-0.9749318)	0.66 (0.51-0.82)	0.0432699	XY	B4a1a1c
MA2314-RN04	SKU	Tooth	1935	157018543	61329072	1175294	1100714	6.34565	0.701009	78.0034	0.0277351	9.36918	0.0136916	0.00366097	0.3926	0.9960317 (0.9722482-0.9995175)	-	0.0347776	XY	B4a1a1c
MA2314-RN04	ALL	Tooth	1935	1245347402	997115979	118173646	91554783	22.5252	7.35175	70.4387	2.08322	219.788	1.08265	0.27697	0.36	0.9625572 (0.94049-0.9775976)	0.83 (0.72-0.93)	0.0464913	XY	B4a1a1c	C1b2a1c
19487-RN14	SK	Petrous bone	1935	3797311041	3505637789	1615589676	963636383	40.3539	25.3768	61.8404	19.2498	170.005	19.5405	0.128167	0.9251	0.9777008 (0.9658303-0.9861411)	-	0.0587193	XX	B4a1a1c
19487-RN14	SKU	Petrous bone	1935	2120783660	1959198903	524950761	310499051	40.8518	14.6408	64.1375	6.43301	154.236	6.3915	0.0572615	0.1094	0.9951734 (0.9887121-0.9995445)	-	0.0189225	XX	B4a1a1c
19487-RN14	ALL	Petrous bone	1935	5918094701	5464836692	2140540437	1274135434	40.476	21.5295	62.4002	25.6829	324.241	25.932	0.185428	0.65	0.9872512 (0.978165-0.9929831)	-	0.0508295	XX	B4a1a1c
19496-RN15	SK	Petrous bone	1935	3079142821	2942065304	867947729	493548240	43.1362	16.0288	62.6954	9.99556	152.114	5.42868	1.33816	1.041	0.9794383 (0.972066-0.9855246)	1.82 (1.81-1.84)	0.0944167	XY	Q1f1
19496-RN15	SKU	Petrous bone	1935	477400735	413440926	31663326	29371488	7.23815	6.15238	70.4477	0.668397	71.9927	0.345593	0.0913737	0.1657	0.9990363 (0.9961878-0.999767)	0.73 (-0.19-1.65)	0.0374187	XY	Q1f1
19496-RN15	ALL	Petrous bone	1935	3556543556	3355506230	899611055	522919728	41.8727	14.703	63.1308	10.664	224.106	5.77427	1.42953	0.85	0.9819304 (0.9758169-0.9874132)	1.75 (1.74-1.76)	0.0893697	XY	Q1f1	C1b2a1c2b~
6765-RN06	SK	Petrous bone	1877	2457359372	2212514432	469053663	310446751	33.8142	12.6333	54.8971	5.50527	103.165	5.61124	0.0437592	1.2082	0.9501918 (0.9236218-0.9690573)	-	0.109052	XX	B4a1a1m1
6765-RN06	SKU	Petrous bone	1877	231835827	158298534	6180126	5840564	5.49442	2.51927	55.6837	0.105057	10.7656	0.10217	0.00134474	0.3015	0.9986932 (0.9730078-0.9997759)	-	0.0611926	XX	B4a1a1m1
6765-RN06	ALL	Petrous bone	1877	2689195199	2370812966	475233789	316287315	33.446	11.7614	54.9116	5.61032	113.93	5.71341	0.045104	1.05	0.9468436 (0.9195653-0.9661185)	-	0.109399	XX	B4a1a1m1
6798-RN13	SKU	Petrous bone	1877	7629635919	6963336048	1075343037	737824271	31.3871	9.6705	67.2254	16.0224	222.084	16.0707	0.126411		0.9584458 (0.9324042-0.9774971)	-	0.0329804	XX	B4a1a*1
6798-RN13	ALL	Petrous bone	1877	7629635919	6963336048	1075343037	737824271	31.3871	9.6705	67.2254	16.0224	222.084	16.0707	0.126411		0.9639782 (0.9356116-0.9784607)	-	0.0328313	XX	B4a1a*1
6780-RN10	SK	Petrous bone	1877	554071988	503510277	100590096	38408103	61.8172	6.93197	62.0844	0.770277	59.3627	0.402646	0.102284	0.9319	0.9743309 (0.9501123-0.987599)	1.22 (-0.17-2.62)	0.0783161	XY	B4a1a1+16126
6780-RN10	SKU	Petrous bone	1877	1365656975	1216924818	131501063	105762309	19.573	7.74443	72.2269	2.46758	134.817	1.24845	0.330673	0.1123	0.9975132 (0.9938724-0.9991816)	0.63 (0.56-0.69)	0.02401	XY	B4a1a1+16126
6780-RN10	ALL	Petrous bone	1877	1919728963	1720435095	232091159	144170412	37.882	7.50994	69.5248	3.23786	194.18	1.6511	0.432957	0.22	0.9930533 (0.9872737-0.996493)	0.68 (0.63-0.72)	0.0378638	XY	B4a1a1+16126	C1b2a1c2b~
6790-RN11	SK	Petrous bone	1877	918702642	818784873	266262077	156696278	41.1496	17.0563	57.0031	2.88535	101.986	1.51088	0.372853	1.1883	0.9608007 (0.9359739-0.9768722)	2.3 (2.2-2.4)	0.110975	XY	B4a1a1+16126
6790-RN11	SKU	Petrous bone	1877	1048029378	965832519	107651048	38983202	63.7874	3.71967	65.5971	0.826046	80.6787	0.423627	0.110795	0.1639	0.9998594 (0.9970462-0.9999777)	0.93 (0.1-1.75)	0.0418327	XY	B4a1a1+16126
6790-RN11	ALL	Petrous bone	1877	1966732020	1784617392	373913125	195679480	47.6671	9.94947	58.7152	3.7114	182.665	1.9345	0.483648	0.81	0.9470658 (0.9214652-0.966219)	2.0 (1.94-2.06)	0.0937081	XY	B4a1a1+16126	C1b2a1c2b~
															`

## Sheet: Table S3
#Table S3. D-statistics testing for potential imputation bias.
H1	H2	H3	H4	D	s.e.	Z	nBABA	nABBA
RN13HC	RN13_imputed	ACB	YRI	1.81401e-05	3.19617e-05	0.567558	13543.4	13543.9
RN13HC	RN13_imputed	ASW	YRI	4.25955e-05	4.35912e-05	0.977159	13944.9	13946.1
RN13HC	RN13_imputed	BEB	YRI	-4.01213e-05	9.7325e-05	-0.41224	16582.2	16580.8
RN13HC	RN13_imputed	CDX	YRI	-0.000292648	0.000115972	-2.52344	17397.8	17387.7
RN13HC	RN13_imputed	CEU	YRI	0.000239032	0.000152246	1.57004	16214	16221.8
RN13HC	RN13_imputed	CHB	YRI	-0.000307247	0.000121231	-2.53439	17367.6	17357
RN13HC	RN13_imputed	CHS	YRI	-0.000325486	0.00012515	-2.60077	17396.4	17385.1
RN13HC	RN13_imputed	CLM	YRI	0.000115549	0.000110226	1.04829	16217.8	16221.5
RN13HC	RN13_imputed	ESN	YRI	6.8275e-06	3.24964e-05	0.2101	13144.6	13144.8
RN13HC	RN13_imputed	FIN	YRI	0.000260239	0.000153225	1.69841	16333.3	16341.8
RN13HC	RN13_imputed	GBR	YRI	0.000245911	0.000133799	1.83792	16228.5	16236.5
RN13HC	RN13_imputed	GIH	YRI	5.13376e-05	0.000101116	0.507712	16437.2	16438.9
RN13HC	RN13_imputed	GWD	YRI	1.384e-05	3.47744e-05	0.397994	13277.7	13278
RN13HC	RN13_imputed	IBS	YRI	0.000256643	0.000139369	1.84146	16126.4	16134.7
RN13HC	RN13_imputed	ITU	YRI	2.78773e-05	9.70605e-05	0.287215	16474.5	16475.4
RN13HC	RN13_imputed	JPT	YRI	-0.00030174	0.000123373	-2.44576	17348.7	17338.2
RN13HC	RN13_imputed	KHV	YRI	-0.000296417	0.000118402	-2.50348	17379.5	17369.2
RN13HC	RN13_imputed	LWK	YRI	-1.53311e-05	6.77079e-05	-0.22643	13403	13402.5
RN13HC	RN13_imputed	MSL	YRI	-4.42775e-05	3.44252e-05	-1.2862	13197.7	13196.6
RN13HC	RN13_imputed	MXL	YRI	4.21534e-05	0.000111967	0.376479	16597.2	16598.6
RN13HC	RN13_imputed	PEL	YRI	-0.000141289	0.000113963	-1.23978	16930.8	16926
RN13HC	RN13_imputed	PJL	YRI	5.3337e-05	9.96349e-05	0.535324	16425.9	16427.7
RN13HC	RN13_imputed	PUR	YRI	0.000146908	0.000108926	1.34869	15902.3	15906.9
RN13HC	RN13_imputed	STU	YRI	8.30749e-06	9.74937e-05	0.0852105	16476.4	16476.7
RN13HC	RN13_imputed	TSI	YRI	0.000280434	0.000146497	1.91427	16144.2	16153.2
RN14HC	RN14_imputed	ACB	YRI	1.78837e-05	2.42358e-05	0.737902	13668	13668.5
RN14HC	RN14_imputed	ASW	YRI	1.91693e-05	4.62925e-05	0.414092	14081.6	14082.2
RN14HC	RN14_imputed	BEB	YRI	-4.22901e-05	9.24678e-05	-0.457349	16734.9	16733.5
RN14HC	RN14_imputed	CDX	YRI	-9.02691e-05	0.000112741	-0.800678	17582.8	17579.6
RN14HC	RN14_imputed	CEU	YRI	0.000103542	0.000117205	0.88342	16366.1	16369.5
RN14HC	RN14_imputed	CHB	YRI	-0.00014051	0.000120763	-1.16351	17551.6	17546.6
RN14HC	RN14_imputed	CHS	YRI	-0.000122147	0.000116864	-1.0452	17579	17574.7
RN14HC	RN14_imputed	CLM	YRI	5.35615e-05	0.000122699	0.436528	16347.3	16349.1
RN14HC	RN14_imputed	ESN	YRI	1.01174e-05	2.3872e-05	0.423821	13267.8	13268.1
RN14HC	RN14_imputed	FIN	YRI	4.24639e-05	0.00011738	0.361763	16482.9	16484.3
RN14HC	RN14_imputed	GBR	YRI	5.63814e-05	0.000112477	0.50127	16369.9	16371.8
RN14HC	RN14_imputed	GIH	YRI	-3.0322e-05	9.31465e-05	-0.325531	16581.2	16580.2
RN14HC	RN14_imputed	GWD	YRI	-6.76611e-06	2.88203e-05	-0.234769	13405.7	13405.5
RN14HC	RN14_imputed	IBS	YRI	7.17452e-05	0.000118492	0.605486	16280.2	16282.6
RN14HC	RN14_imputed	ITU	YRI	-3.50401e-05	9.43112e-05	-0.371537	16623	16621.9
RN14HC	RN14_imputed	JPT	YRI	-0.000142945	0.000114121	-1.25258	17514.9	17509.9
RN14HC	RN14_imputed	KHV	YRI	-0.000118982	0.000106599	-1.11616	17550.4	17546.2
RN14HC	RN14_imputed	LWK	YRI	-5.80585e-05	3.07436e-05	-1.88847	13524.9	13523.3
RN14HC	RN14_imputed	MSL	YRI	-5.08056e-06	3.16667e-05	-0.160439	13328	13327.9
RN14HC	RN14_imputed	MXL	YRI	1.26282e-05	0.000118825	0.106276	16731.8	16732.2
RN14HC	RN14_imputed	PEL	YRI	-5.18812e-05	0.00012766	-0.4064	17041.9	17040.1
RN14HC	RN14_imputed	PJL	YRI	-2.33972e-05	9.35293e-05	-0.250159	16576.3	16575.5
RN14HC	RN14_imputed	PUR	YRI	3.22378e-05	0.0001273	0.253244	16047.6	16048.6
RN14HC	RN14_imputed	STU	YRI	-5.20031e-05	9.43739e-05	-0.551032	16626.2	16624.4
RN14HC	RN14_imputed	TSI	YRI	7.6618e-05	0.000124106	0.617361	16295.6	16298.1

## Sheet: Table S4
#Table S4. f3-statistics measuring shared drift between 'Ancient Rapanui' individuals and other present-day and ancient populations.
PopA	PopB	PopC	f3	s.e.	z	AncientRapanuiVersion
AncientRapanui	AncientPolynesian	YRI	0.247859	0.00189165	131.028	Pseudohaploid
AncientRapanui	Bambaran	YRI	0.00387435	0.000234427	16.5269	Pseudohaploid
AncientRapanui	Bolivian	YRI	0.183436	0.0015744	116.512	Pseudohaploid
AncientRapanui	Borneo	YRI	0.190915	0.00144221	132.376	Pseudohaploid
AncientRapanui	CEU	YRI	0.137514	0.00130835	105.105	Pseudohaploid
AncientRapanui	CHB	YRI	0.193069	0.00147478	130.914	Pseudohaploid
AncientRapanui	CookIsl	YRI	0.231584	0.00209952	110.303	Pseudohaploid
AncientRapanui	Dogon	YRI	0.00401057	0.000282959	14.1737	Pseudohaploid
AncientRapanui	Fiji	YRI	0.19968	0.00149224	133.813	Pseudohaploid
AncientRapanui	Futuna	YRI	0.219749	0.00165498	132.781	Pseudohaploid
AncientRapanui	IndianLower	YRI	0.151233	0.00122634	123.321	Pseudohaploid
AncientRapanui	IndianUpper	YRI	0.14641	0.00122929	119.102	Pseudohaploid
AncientRapanui	Iraqi	YRI	0.133865	0.00124912	107.168	Pseudohaploid
AncientRapanui	JPT	YRI	0.191678	0.00147657	129.814	Pseudohaploid
AncientRapanui	Kyrgyzstan	YRI	0.170344	0.00133778	127.334	Pseudohaploid
AncientRapanui	Mongolian	YRI	0.181338	0.0014038	129.177	Pseudohaploid
AncientRapanui	Nepalese	YRI	0.156547	0.00124575	125.665	Pseudohaploid
AncientRapanui	NewGuineaHighlands	YRI	0.178001	0.00171515	103.782	Pseudohaploid
AncientRapanui	Niue	YRI	0.222019	0.00200519	110.722	Pseudohaploid
AncientRapanui	Pakistanis	YRI	0.14352	0.00120495	119.109	Pseudohaploid
AncientRapanui	PresentDayRapanui	YRI	0.255402	0.00181047	141.069	Pseudohaploid
AncientRapanui	Samoa	YRI	0.222363	0.00152693	145.627	Pseudohaploid
AncientRapanui	Slovenian	YRI	0.136948	0.00133055	102.926	Pseudohaploid
AncientRapanui	Thai	YRI	0.180463	0.0013602	132.673	Pseudohaploid
AncientRapanui	Tokelau	YRI	0.219925	0.00196149	112.122	Pseudohaploid
AncientRapanui	Tonga	YRI	0.220984	0.00151731	145.642	Pseudohaploid
AncientRapanui	Totonac	YRI	0.182414	0.00161356	113.05	Pseudohaploid
AncientRapanui	Tuvalu	YRI	0.220471	0.00168732	130.663	Pseudohaploid
AncientRapanui	AncientPolynesian	YRI	0.250396	0.00194076	129.019	Imputed
AncientRapanui	Bambaran	YRI	0.0038828	0.000235885	16.4606	Imputed
AncientRapanui	Bolivian	YRI	0.185664	0.00160982	115.332	Imputed
AncientRapanui	Borneo	YRI	0.193346	0.00147251	131.303	Imputed
AncientRapanui	CEU	YRI	0.138293	0.00133963	103.232	Imputed
AncientRapanui	CHB	YRI	0.195547	0.00150666	129.788	Imputed
AncientRapanui	CookIsl	YRI	0.233712	0.00213641	109.394	Imputed
AncientRapanui	Dogon	YRI	0.00407316	0.000285864	14.2486	Imputed
AncientRapanui	Fiji	YRI	0.201709	0.00152653	132.135	Imputed
AncientRapanui	Futuna	YRI	0.222158	0.00169014	131.444	Imputed
AncientRapanui	IndianLower	YRI	0.152714	0.00125794	121.4	Imputed
AncientRapanui	IndianUpper	YRI	0.147702	0.00125975	117.247	Imputed
AncientRapanui	Iraqi	YRI	0.134726	0.0012771	105.493	Imputed
AncientRapanui	JPT	YRI	0.194207	0.00150766	128.813	Imputed
AncientRapanui	Kyrgyzstan	YRI	0.172183	0.00136741	125.919	Imputed
AncientRapanui	Mongolian	YRI	0.18344	0.00143368	127.951	Imputed
AncientRapanui	Nepalese	YRI	0.158072	0.00127609	123.872	Imputed
AncientRapanui	NewGuineaHighlands	YRI	0.179642	0.0017431	103.059	Imputed
AncientRapanui	Niue	YRI	0.224461	0.00202596	110.792	Imputed
AncientRapanui	Pakistanis	YRI	0.144707	0.00123646	117.033	Imputed
AncientRapanui	PresentDayRapanui	YRI	0.257371	0.00183098	140.564	Imputed
AncientRapanui	Samoa	YRI	0.224631	0.00156279	143.737	Imputed
AncientRapanui	Slovenian	YRI	0.137795	0.00136198	101.173	Imputed
AncientRapanui	Thai	YRI	0.182687	0.00139332	131.116	Imputed
AncientRapanui	Tokelau	YRI	0.22203	0.0019997	111.032	Imputed
AncientRapanui	Tonga	YRI	0.22337	0.00155964	143.219	Imputed
AncientRapanui	Totonac	YRI	0.18457	0.00164637	112.108	Imputed
AncientRapanui	Tuvalu	YRI	0.222633	0.00171818	129.575	Imputed

## Sheet: Table S5
#Table S5. f3-statistics measuring shared drift between 'Ancient Rapanui' individuals and other Oceanian individuals.
PopA	PopB	PopC	f3	s.e.	z	Sites
AncientRapanui	PNG-1012_PapuaNG	Yoruba	0.167414	0.00196079	85.3811	All
AncientRapanui	PNG-1004_PapuaNG	Yoruba	0.169206	0.00203304	83.2279	All
AncientRapanui	PNG-1018_PapuaNG	Yoruba	0.170075	0.00208763	81.4679	All
AncientRapanui	PNG-1007_PapuaNG	Yoruba	0.17011	0.00211013	80.616	All
AncientRapanui	VAN10_Vanuatu	Yoruba	0.173437	0.00197527	87.8039	All
AncientRapanui	VAN18_Vanuatu	Yoruba	0.173935	0.0020042	86.7853	All
AncientRapanui	VAN17_Vanuatu	Yoruba	0.174308	0.00203394	85.6999	All
AncientRapanui	VAN3_Vanuatu	Yoruba	0.174922	0.0019742	88.6042	All
AncientRapanui	VAN9_Vanuatu	Yoruba	0.174964	0.00201099	87.004	All
AncientRapanui	VAN19_Vanuatu	Yoruba	0.175014	0.00200618	87.2372	All
AncientRapanui	VAN16_Vanuatu	Yoruba	0.175258	0.00198085	88.476	All
AncientRapanui	VAN8_Vanuatu	Yoruba	0.175395	0.00211094	83.0885	All
AncientRapanui	VAN24_Vanuatu	Yoruba	0.175666	0.0020035	87.6795	All
AncientRapanui	VAN12_Vanuatu	Yoruba	0.17588	0.00198041	88.8099	All
AncientRapanui	VAN20_Vanuatu	Yoruba	0.175949	0.00203331	86.5332	All
AncientRapanui	VAN13_Vanuatu	Yoruba	0.176197	0.00206869	85.1729	All
AncientRapanui	VAN4_Vanuatu	Yoruba	0.176521	0.00207115	85.2286	All
AncientRapanui	VAN15_Vanuatu	Yoruba	0.176755	0.00200556	88.1324	All
AncientRapanui	VAN14_Vanuatu	Yoruba	0.1769	0.00200185	88.3685	All
AncientRapanui	VAN21_Vanuatu	Yoruba	0.177135	0.0019612	90.3197	All
AncientRapanui	ISM-1008_Pekanbaru	Yoruba	0.172283	0.0019236	89.5628	All
AncientRapanui	ISM-1002_Pekanbaru	Yoruba	0.172907	0.00180452	95.8189	All
AncientRapanui	ISM-1004_Pekanbaru	Yoruba	0.175521	0.00194595	90.1981	All
AncientRapanui	ISM-1010_Pekanbaru	Yoruba	0.179423	0.00189807	94.529	All
AncientRapanui	ISM-1025_Pekanbaru	Yoruba	0.180051	0.00192196	93.6812	All
AncientRapanui	ISM-1005_Pekanbaru	Yoruba	0.18023	0.00196393	91.7704	All
AncientRapanui	TWA-1004_TaiwanAtayal	Yoruba	0.189247	0.00184999	102.296	All
AncientRapanui	TWA-1003_TaiwanAtayal	Yoruba	0.190327	0.00196154	97.0292	All
AncientRapanui	TWA-1020_TaiwanAtayal	Yoruba	0.190441	0.00188134	101.226	All
AncientRapanui	TWA-1005_TaiwanAtayal	Yoruba	0.191666	0.00201881	94.94	All
AncientRapanui	TWA-1008_TaiwanAtayal	Yoruba	0.191708	0.00199073	96.3003	All
AncientRapanui	TWA-1001_TaiwanAtayal	Yoruba	0.191779	0.00194543	98.5794	All
AncientRapanui	TWA-1018_TaiwanAtayal	Yoruba	0.191994	0.00196222	97.8451	All
AncientRapanui	TWA-1019_TaiwanAtayal	Yoruba	0.192111	0.00195302	98.3662	All
AncientRapanui	TWA-1009_TaiwanAtayal	Yoruba	0.192541	0.00192872	99.8282	All
AncientRapanui	TWA-1007_TaiwanAtayal	Yoruba	0.193298	0.00194676	99.2921	All
AncientRapanui	TWP-1018_TaiwanPaiwan	Yoruba	0.18976	0.00193126	98.2569	All
AncientRapanui	TWP-1015_TaiwanPaiwan	Yoruba	0.189803	0.00190391	99.691	All
AncientRapanui	TWP-1010_TaiwanPaiwan	Yoruba	0.190704	0.00193056	98.7819	All
AncientRapanui	TWP-1014_TaiwanPaiwan	Yoruba	0.190891	0.00196225	97.2815	All
AncientRapanui	TWP-1008_TaiwanPaiwan	Yoruba	0.19169	0.0019474	98.4342	All
AncientRapanui	TWP-1003_TaiwanPaiwan	Yoruba	0.191813	0.0020258	94.6852	All
AncientRapanui	TWP-1007_TaiwanPaiwan	Yoruba	0.191978	0.00198099	96.9098	All
AncientRapanui	TWP-1017_TaiwanPaiwan	Yoruba	0.192851	0.00189197	101.931	All
AncientRapanui	TWP-1005_TaiwanPaiwan	Yoruba	0.192896	0.00190884	101.054	All
AncientRapanui	TWP-1019_TaiwanPaiwan	Yoruba	0.193493	0.0019576	98.8416	All
AncientRapanui	TWP-1020_TaiwanPaiwan	Yoruba	0.193606	0.00199432	97.0787	All
AncientRapanui	TWP-1006_TaiwanPaiwan	Yoruba	0.195037	0.00201215	96.93	All
AncientRapanui	FJ55_Fiji	Yoruba	0.171193	0.00197818	86.5408	All
AncientRapanui	FJ75_Fiji	Yoruba	0.177794	0.00209056	85.0462	All
AncientRapanui	FJ103_Fiji	Yoruba	0.179192	0.00194022	92.3563	All
AncientRapanui	FJ116_Fiji	Yoruba	0.181504	0.0020681	87.7637	All
AncientRapanui	FJ107_Fiji	Yoruba	0.181789	0.00203747	89.2228	All
AncientRapanui	FJ33_Fiji	Yoruba	0.18182	0.00196928	92.3281	All
AncientRapanui	FJ11_Fiji	Yoruba	0.184488	0.00209475	88.0716	All
AncientRapanui	FJ93_Fiji	Yoruba	0.185319	0.00233356	79.4148	All
AncientRapanui	FJ89_Fiji	Yoruba	0.185402	0.00197315	93.9621	All
AncientRapanui	FJ122_Fiji	Yoruba	0.186906	0.00202142	92.4626	All
AncientRapanui	FJ66_Fiji	Yoruba	0.187689	0.00206536	90.8748	All
AncientRapanui	FJ76_Fiji	Yoruba	0.188157	0.00209306	89.8958	All
AncientRapanui	FJ101_Fiji	Yoruba	0.189331	0.00201642	93.8949	All
AncientRapanui	FJ97_Fiji	Yoruba	0.189781	0.0020641	91.9439	All
AncientRapanui	FJ91_Fiji	Yoruba	0.190437	0.00197493	96.4272	All
AncientRapanui	FJ82_Fiji	Yoruba	0.192578	0.00200748	95.93	All
AncientRapanui	FJ57_Fiji	Yoruba	0.194087	0.00207957	93.3307	All
AncientRapanui	FJ54_Fiji	Yoruba	0.195699	0.00197291	99.193	All
AncientRapanui	FJ49_Fiji	Yoruba	0.196751	0.00202671	97.0788	All
AncientRapanui	FJ104_Fiji	Yoruba	0.200557	0.0020072	99.9186	All
AncientRapanui	FJ95_Fiji	Yoruba	0.214208	0.00201524	106.294	All
AncientRapanui	TNG49_Tonga	Yoruba	0.187473	0.00220132	85.164	All
AncientRapanui	TNG12_Tonga	Yoruba	0.193597	0.00210175	92.1125	All
AncientRapanui	TNG46_Tonga	Yoruba	0.201729	0.0020425	98.7653	All
AncientRapanui	TNG45_Tonga	Yoruba	0.205115	0.0019721	104.008	All
AncientRapanui	TNG50_Tonga	Yoruba	0.208339	0.00200902	103.702	All
AncientRapanui	TNG74_Tonga	Yoruba	0.20894	0.00200317	104.305	All
AncientRapanui	TNG48_Tonga	Yoruba	0.209911	0.00197805	106.12	All
AncientRapanui	TNG66_Tonga	Yoruba	0.210069	0.00204916	102.515	All
AncientRapanui	TNG60_Tonga	Yoruba	0.211139	0.00201888	104.582	All
AncientRapanui	TNG2_Tonga	Yoruba	0.213435	0.00199425	107.025	All
AncientRapanui	TNG61_Tonga	Yoruba	0.214191	0.00206564	103.692	All
AncientRapanui	SAM-1004_Samoa	Yoruba	0.200752	0.0019327	103.871	All
AncientRapanui	SAM-1019_Samoa	Yoruba	0.203645	0.0021363	95.326	All
AncientRapanui	SAM-1007_Samoa	Yoruba	0.204158	0.0020763	98.3276	All
AncientRapanui	SAM-1016_Samoa	Yoruba	0.205349	0.00228094	90.0282	All
AncientRapanui	SAM-1023_Samoa	Yoruba	0.205511	0.00197177	104.226	All
AncientRapanui	SAM-1006_Samoa	Yoruba	0.207537	0.00209394	99.1131	All
AncientRapanui	SAM-1018_Samoa	Yoruba	0.207592	0.00201081	103.238	All
AncientRapanui	SAM-1005_Samoa	Yoruba	0.210967	0.00204193	103.318	All
AncientRapanui	SAM-1010_Samoa	Yoruba	0.212619	0.00209979	101.257	All
AncientRapanui	SAM-1017_Samoa	Yoruba	0.213518	0.00200128	106.691	All
AncientRapanui	SAM-1013_Samoa	Yoruba	0.213527	0.00203136	105.115	All
AncientRapanui	SAM-1011_Samoa	Yoruba	0.213761	0.00202972	105.316	All
AncientRapanui	SAM-1009_Samoa	Yoruba	0.215286	0.00203278	105.907	All
AncientRapanui	SAM-1002_Samoa	Yoruba	0.215478	0.00205924	104.639	All
AncientRapanui	SAM-1008_Samoa	Yoruba	0.215766	0.00212086	101.736	All
AncientRapanui	SAM-1020_Samoa	Yoruba	0.216322	0.00210855	102.593	All
AncientRapanui	SAM-1001_Samoa	Yoruba	0.216516	0.00215409	100.514	All
AncientRapanui	SAM-1021_Samoa	Yoruba	0.217594	0.00210459	103.39	All
AncientRapanui	SAM-1025_Samoa	Yoruba	0.21773	0.00211185	103.099	All
AncientRapanui	CRT-1005_CookRarotonga	Yoruba	0.195823	0.0027715	70.6559	All
AncientRapanui	CRT-1002_CookRarotonga	Yoruba	0.230129	0.00225342	102.125	All
AncientRapanui	CRT-1004_CookRarotonga	Yoruba	0.237985	0.00220124	108.114	All
AncientRapanui	SMQ_5_203_SouthMarquesas	Yoruba	0.191809	0.00278112	68.9682	All
AncientRapanui	SMQ_24_063_SouthMarquesas	Yoruba	0.193267	0.00234454	82.4331	All
AncientRapanui	SMQ_38_077_SouthMarquesas	Yoruba	0.194052	0.00301995	64.2566	All
AncientRapanui	SMQ_1_001_SouthMarquesas	Yoruba	0.19963	0.00231075	86.3917	All
AncientRapanui	SMQ_33_125_SouthMarquesas	Yoruba	0.203165	0.00244676	83.0344	All
AncientRapanui	SMQ_26_025_1_SouthMarquesas	Yoruba	0.204272	0.00244869	83.4211	All
AncientRapanui	SMQ_12_103_SouthMarquesas	Yoruba	0.214054	0.00285584	74.9533	All
AncientRapanui	SMQ_11_009_SouthMarquesas	Yoruba	0.218105	0.00253449	86.0551	All
AncientRapanui	SMQ_32_023_SouthMarquesas	Yoruba	0.221708	0.00223828	99.0529	All
AncientRapanui	SMQ_7_151_SouthMarquesas	Yoruba	0.224163	0.00228672	98.0284	All
AncientRapanui	SMQ_8_007_SouthMarquesas	Yoruba	0.225683	0.00232913	96.896	All
AncientRapanui	SMQ_19_015_SouthMarquesas	Yoruba	0.226631	0.00237291	95.5076	All
AncientRapanui	SMQP_39_137_SouthMarquesas	Yoruba	0.230028	0.00236763	97.1554	All
AncientRapanui	SMQ_22_017_SouthMarquesas	Yoruba	0.230914	0.00244504	94.4417	All
AncientRapanui	SMQ_14_011_SouthMarquesas	Yoruba	0.230935	0.00239768	96.316	All
AncientRapanui	ARM-1018_AustralRimatara	Yoruba	0.215303	0.00246801	87.2377	All
AncientRapanui	ARM-1013_AustralRimatara	Yoruba	0.223415	0.00245323	91.0699	All
AncientRapanui	ARM-1025_AustralRimatara	Yoruba	0.226718	0.00230801	98.2309	All
AncientRapanui	ARM-1014_AustralRimatara	Yoruba	0.226793	0.00249406	90.9331	All
AncientRapanui	ARM-1016_AustralRimatara	Yoruba	0.228031	0.00235018	97.0269	All
AncientRapanui	ARM-1024_AustralRimatara	Yoruba	0.230357	0.00242015	95.1828	All
AncientRapanui	ARM-1023_AustralRimatara	Yoruba	0.230514	0.00240171	95.9791	All
AncientRapanui	ARM-1017_AustralRimatara	Yoruba	0.230702	0.00235817	97.831	All
AncientRapanui	ARM-1012_AustralRimatara	Yoruba	0.23779	0.00224525	105.908	All
AncientRapanui	ARM-1020_AustralRimatara	Yoruba	0.23996	0.00232222	103.332	All
AncientRapanui	TAH-461_Tahiti	Yoruba	0.195534	0.00212525	92.0051	All
AncientRapanui	TAH-02_Tahiti	Yoruba	0.199926	0.00257273	77.7096	All
AncientRapanui	TAH-180_Tahiti	Yoruba	0.205727	0.00234051	87.8986	All
AncientRapanui	TAH-511_Tahiti	Yoruba	0.213895	0.00254967	83.8912	All
AncientRapanui	TAH-202_Tahiti	Yoruba	0.215181	0.00248193	86.699	All
AncientRapanui	TAH-80_Tahiti	Yoruba	0.220526	0.00233007	94.6436	All
AncientRapanui	TAH-685_Tahiti	Yoruba	0.220548	0.00231164	95.4077	All
AncientRapanui	TAH-168_Tahiti	Yoruba	0.224369	0.00224143	100.101	All
AncientRapanui	TAH-304_Tahiti	Yoruba	0.230919	0.00230623	100.128	All
AncientRapanui	TAH-487_Tahiti	Yoruba	0.23227	0.00230057	100.962	All
AncientRapanui	TAH-722_Tahiti	Yoruba	0.236935	0.00234661	100.969	All
AncientRapanui	TAH-408_Tahiti	Yoruba	0.239669	0.00226487	105.82	All
AncientRapanui	TAH-667_Tahiti	Yoruba	0.240304	0.00230716	104.156	All
AncientRapanui	TMV-1025_Palliser	Yoruba	0.213385	0.00243674	87.5699	All
AncientRapanui	TMV-1013_Palliser	Yoruba	0.213855	0.00241657	88.4953	All
AncientRapanui	TMV-1009_Palliser	Yoruba	0.224435	0.00242037	92.7273	All
AncientRapanui	TMV-1005_Palliser	Yoruba	0.225703	0.00239237	94.3428	All
AncientRapanui	TMV-1014_Palliser	Yoruba	0.230698	0.00236139	97.6958	All
AncientRapanui	TMV-1017_Palliser	Yoruba	0.231638	0.00225825	102.574	All
AncientRapanui	TMV-1024_Palliser	Yoruba	0.233901	0.00226175	103.416	All
AncientRapanui	TMV-1011_Palliser	Yoruba	0.237567	0.00229336	103.589	All
AncientRapanui	TMV-1012_Palliser	Yoruba	0.238613	0.00232298	102.718	All
AncientRapanui	TMV-1015_Palliser	Yoruba	0.238874	0.00232001	102.962	All
AncientRapanui	ARV-1013_AustralRaivavae	Yoruba	0.227134	0.00227749	99.7301	All
AncientRapanui	ARV-1018_AustralRaivavae	Yoruba	0.231509	0.00225553	102.641	All
AncientRapanui	ARV-1002_AustralRaivavae	Yoruba	0.232376	0.0023446	99.1112	All
AncientRapanui	ARV-1024_AustralRaivavae	Yoruba	0.232467	0.00235546	98.6929	All
AncientRapanui	ARV-1023_AustralRaivavae	Yoruba	0.234108	0.00222436	105.247	All
AncientRapanui	ARV-1005_AustralRaivavae	Yoruba	0.235907	0.00234832	100.458	All
AncientRapanui	ARV-1009_AustralRaivavae	Yoruba	0.23737	0.00232144	102.251	All
AncientRapanui	ARV-1003_AustralRaivavae	Yoruba	0.237563	0.00228559	103.94	All
AncientRapanui	ARV-1006_AustralRaivavae	Yoruba	0.238891	0.00228888	104.37	All
AncientRapanui	RP_6_2031_RapaIti	Yoruba	0.174398	0.00230208	75.7567	All
AncientRapanui	RP_23_2151_RapaIti	Yoruba	0.209857	0.00243416	86.2133	All
AncientRapanui	RP_2_2021_RapaIti	Yoruba	0.213231	0.00244228	87.3082	All
AncientRapanui	RP_19_2131_RapaIti	Yoruba	0.221807	0.0023306	95.1715	All
AncientRapanui	RP_9_2061_RapaIti	Yoruba	0.230757	0.00227549	101.41	All
AncientRapanui	RP_20_2140_RapaIti	Yoruba	0.232449	0.00221976	104.718	All
AncientRapanui	RP_14_2100_RapaIti	Yoruba	0.232694	0.00237563	97.9502	All
AncientRapanui	RP_13_2091_RapaIti	Yoruba	0.232813	0.00224315	103.789	All
AncientRapanui	RP_24_2160_RapaIti	Yoruba	0.233418	0.00227645	102.536	All
AncientRapanui	RP_18_2130_RapaIti	Yoruba	0.233871	0.00223995	104.409	All
AncientRapanui	RP_1_2020_RapaIti	Yoruba	0.234799	0.00233025	100.761	All
AncientRapanui	RP_5_2041_RapaIti	Yoruba	0.235795	0.00219176	107.583	All
AncientRapanui	RP_21_2141_RapaIti	Yoruba	0.235921	0.00217229	108.605	All
AncientRapanui	RP_11_2080_RapaIti	Yoruba	0.235985	0.00228029	103.489	All
AncientRapanui	RP_3_2030_RapaIti	Yoruba	0.237772	0.00231499	102.71	All
AncientRapanui	RP_10_2070_RapaIti	Yoruba	0.241202	0.0022655	106.467	All
AncientRapanui	AncientPolynesian_AncientPolynesian	Yoruba	0.237614	0.00212515	111.81	All
AncientRapanui	CAT-1019_CookAtiu	Yoruba	0.214066	0.00250649	85.4047	All
AncientRapanui	CAT-1024_CookAtiu	Yoruba	0.223002	0.00238896	93.3469	All
AncientRapanui	CAT-1008_CookAtiu	Yoruba	0.223587	0.00222457	100.508	All
AncientRapanui	CAT-1003_CookAtiu	Yoruba	0.223798	0.00247616	90.3809	All
AncientRapanui	CAT-1011_CookAtiu	Yoruba	0.223972	0.00227891	98.2801	All
AncientRapanui	CAT-1010_CookAtiu	Yoruba	0.226307	0.00238594	94.85	All
AncientRapanui	CAT-1022_CookAtiu	Yoruba	0.227933	0.00244463	93.2382	All
AncientRapanui	CAT-1001_CookAtiu	Yoruba	0.229871	0.00226642	101.425	All
AncientRapanui	CAT-1016_CookAtiu	Yoruba	0.231248	0.00229334	100.834	All
AncientRapanui	CAT-1004_CookAtiu	Yoruba	0.232614	0.00232945	99.8578	All
AncientRapanui	CAT-1009_CookAtiu	Yoruba	0.235106	0.00223392	105.244	All
AncientRapanui	CAT-1020_CookAtiu	Yoruba	0.23519	0.00215407	109.184	All
AncientRapanui	CAT-1023_CookAtiu	Yoruba	0.235514	0.00220707	106.709	All
AncientRapanui	CAT-1014_CookAtiu	Yoruba	0.235726	0.00221613	106.368	All
AncientRapanui	CAT-1007_CookAtiu	Yoruba	0.23595	0.00228815	103.118	All
AncientRapanui	CAT-1021_CookAtiu	Yoruba	0.235983	0.0021697	108.763	All
AncientRapanui	CAT-1018_CookAtiu	Yoruba	0.236399	0.0022979	102.876	All
AncientRapanui	CAT-1012_CookAtiu	Yoruba	0.236773	0.00226396	104.583	All
AncientRapanui	CAT-1017_CookAtiu	Yoruba	0.238315	0.00239	99.7133	All
AncientRapanui	CAT-1006_CookAtiu	Yoruba	0.238439	0.00236152	100.968	All
AncientRapanui	CAT-1002_CookAtiu	Yoruba	0.238796	0.00232084	102.892	All
AncientRapanui	ATB-1002_AustralTubuai	Yoruba	0.128774	0.00174027	73.9964	All
AncientRapanui	ATB-1018_AustralTubuai	Yoruba	0.153322	0.00217999	70.3317	All
AncientRapanui	ATB-1015_AustralTubuai	Yoruba	0.193214	0.00254168	76.0182	All
AncientRapanui	ATB-1016_AustralTubuai	Yoruba	0.220148	0.00246899	89.1654	All
AncientRapanui	ATB-1003_AustralTubuai	Yoruba	0.222717	0.00241654	92.1638	All
AncientRapanui	ATB-1011_AustralTubuai	Yoruba	0.223549	0.00254497	87.8393	All
AncientRapanui	ATB-1004_AustralTubuai	Yoruba	0.225884	0.00252436	89.4819	All
AncientRapanui	ATB-1025_AustralTubuai	Yoruba	0.225894	0.00256137	88.1924	All
AncientRapanui	ATB-1021_AustralTubuai	Yoruba	0.230247	0.00232039	99.2277	All
AncientRapanui	ATB-1010_AustralTubuai	Yoruba	0.230463	0.00237815	96.9085	All
AncientRapanui	ATB-1019_AustralTubuai	Yoruba	0.234372	0.00226652	103.406	All
AncientRapanui	ATB-1012_AustralTubuai	Yoruba	0.234619	0.00231158	101.498	All
AncientRapanui	ATB-1007_AustralTubuai	Yoruba	0.235076	0.00223521	105.169	All
AncientRapanui	ATB-1006_AustralTubuai	Yoruba	0.235282	0.00223805	105.128	All
AncientRapanui	ATB-1022_AustralTubuai	Yoruba	0.237582	0.0022201	107.014	All
AncientRapanui	ATB-1009_AustralTubuai	Yoruba	0.23799	0.00230229	103.371	All
AncientRapanui	ATB-1013_AustralTubuai	Yoruba	0.238152	0.00224202	106.222	All
AncientRapanui	ATB-1017_AustralTubuai	Yoruba	0.240957	0.00229857	104.829	All
AncientRapanui	CMK-1013_CookMauke	Yoruba	0.223493	0.00244935	91.2457	All
AncientRapanui	CMK-1005_CookMauke	Yoruba	0.229586	0.00237786	96.5515	All
AncientRapanui	CMK-1008_CookMauke	Yoruba	0.233989	0.00243483	96.101	All
AncientRapanui	CMK-1003_CookMauke	Yoruba	0.234641	0.00211599	110.889	All
AncientRapanui	CMK-1004_CookMauke	Yoruba	0.235035	0.00215747	108.94	All
AncientRapanui	CMK-1001_CookMauke	Yoruba	0.235038	0.00223434	105.193	All
AncientRapanui	CMK-1018_CookMauke	Yoruba	0.237411	0.00222277	106.808	All
AncientRapanui	CMK-1015_CookMauke	Yoruba	0.237454	0.00223696	106.15	All
AncientRapanui	CMK-1012_CookMauke	Yoruba	0.237791	0.00223531	106.38	All
AncientRapanui	CMK-1009_CookMauke	Yoruba	0.238024	0.00220598	107.9	All
AncientRapanui	CMK-1016_CookMauke	Yoruba	0.238155	0.00231146	103.032	All
AncientRapanui	CMK-1011_CookMauke	Yoruba	0.238209	0.00214623	110.989	All
AncientRapanui	CMK-1017_CookMauke	Yoruba	0.238445	0.0023745	100.419	All
AncientRapanui	CMK-1006_CookMauke	Yoruba	0.23866	0.00229827	103.843	All
AncientRapanui	CMK-1020_CookMauke	Yoruba	0.238734	0.00227302	105.03	All
AncientRapanui	CMK-1007_CookMauke	Yoruba	0.240529	0.00226741	106.081	All
AncientRapanui	NMQ1_9_113_NorthMarquesas	Yoruba	0.127645	0.00174291	73.2372	All
AncientRapanui	NMQ1_23_213_NorthMarquesas	Yoruba	0.194894	0.002937	66.3584	All
AncientRapanui	NMQ1_14_117_NorthMarquesas	Yoruba	0.200755	0.00236842	84.7632	All
AncientRapanui	NMQ2_39_039_NorthMarquesas	Yoruba	0.207184	0.00244239	84.8283	All
AncientRapanui	NMQ1_5_109_NorthMarquesas	Yoruba	0.212413	0.00251354	84.5076	All
AncientRapanui	NMQ1_30_087_NorthMarquesas	Yoruba	0.213302	0.00277426	76.886	All
AncientRapanui	NMQ1_38_187_NorthMarquesas	Yoruba	0.214881	0.0023829	90.1762	All
AncientRapanui	NMQ2_11_225_NorthMarquesas	Yoruba	0.217139	0.00237172	91.5533	All
AncientRapanui	NMQ2_36_091_NorthMarquesas	Yoruba	0.222783	0.00229061	97.2592	All
AncientRapanui	NMQ1_13_069_NorthMarquesas	Yoruba	0.224414	0.00243942	91.9951	All
AncientRapanui	NMQ1_10_165_NorthMarquesas	Yoruba	0.226121	0.00217583	103.924	All
AncientRapanui	NMQ2_20_171_NorthMarquesas	Yoruba	0.22865	0.00219772	104.039	All
AncientRapanui	NMQ2_18_219_NorthMarquesas	Yoruba	0.229841	0.00239397	96.0082	All
AncientRapanui	NMQ2_35_259_NorthMarquesas	Yoruba	0.229857	0.00232872	98.705	All
AncientRapanui	NMQ2_12_019_NorthMarquesas	Yoruba	0.230346	0.00243681	94.5279	All
AncientRapanui	NMQ1_16_223_NorthMarquesas	Yoruba	0.230712	0.00228454	100.989	All
AncientRapanui	NMQ1_2_107_NorthMarquesas	Yoruba	0.230728	0.00231724	99.5703	All
AncientRapanui	NMQ2_6_231_NorthMarquesas	Yoruba	0.232206	0.00230194	100.874	All
AncientRapanui	NMQ1_22_125_NorthMarquesas	Yoruba	0.232418	0.00232444	99.9892	All
AncientRapanui	NMQ1_15_167_NorthMarquesas	Yoruba	0.232986	0.00233627	99.7255	All
AncientRapanui	NMQ2_21_023_NorthMarquesas	Yoruba	0.234363	0.00243092	96.4091	All
AncientRapanui	NMQ1_33_133_NorthMarquesas	Yoruba	0.234815	0.00238639	98.3975	All
AncientRapanui	NMQ2_17_169_NorthMarquesas	Yoruba	0.235308	0.00233327	100.849	All
AncientRapanui	NMQ1_4_063_NorthMarquesas	Yoruba	0.238887	0.00236447	101.032	All
AncientRapanui	NMQ2_8_059_NorthMarquesas	Yoruba	0.261864	0.00240783	108.755	All
AncientRapanui	MNG_8_048_MangarevaGambier	Yoruba	0.18147	0.00278395	65.1844	All
AncientRapanui	MNG_2_036_MangarevaGambier	Yoruba	0.202536	0.00263238	76.9404	All
AncientRapanui	MNG_9_005_MangarevaGambier	Yoruba	0.220202	0.00252288	87.2822	All
AncientRapanui	MNG_3_021_MangarevaGambier	Yoruba	0.224907	0.00243052	92.5346	All
AncientRapanui	MNG_13_057_MangarevaGambier	Yoruba	0.23124	0.00239307	96.6289	All
AncientRapanui	MNG_7_049_MangarevaGambier	Yoruba	0.233981	0.00243646	96.0333	All
AncientRapanui	MNG_6_001_MangarevaGambier	Yoruba	0.240577	0.00227325	105.83	All
AncientRapanui	MNG_5_002_MangarevaGambier	Yoruba	0.24171	0.00230942	104.663	All
AncientRapanui	MNG_1_007_MangarevaGambier	Yoruba	0.2419	0.00235698	102.632	All
AncientRapanui	MNG_14_052_MangarevaGambier	Yoruba	0.243738	0.00234099	104.117	All
AncientRapanui	MNG_4_019_MangarevaGambier	Yoruba	0.243887	0.0023257	104.866	All
AncientRapanui	RNE065_RapaNui2013	Yoruba	0.139674	0.00190366	73.3712	All
AncientRapanui	RNE074_RapaNui2013	Yoruba	0.141466	0.0019514	72.4945	All
AncientRapanui	RNE077_RapaNui2013	Yoruba	0.142937	0.00192885	74.1045	All
AncientRapanui	RNE046_RapaNui2013	Yoruba	0.143604	0.00199266	72.0662	All
AncientRapanui	RNE011_RapaNui2013	Yoruba	0.144221	0.00193501	74.5321	All
AncientRapanui	RNE034_RapaNui2013	Yoruba	0.146314	0.00197137	74.2195	All
AncientRapanui	RNE063_RapaNui2013	Yoruba	0.153595	0.00213967	71.7846	All
AncientRapanui	RNE066_RapaNui2013	Yoruba	0.155503	0.00209271	74.3072	All
AncientRapanui	RNE020_RapaNui2013	Yoruba	0.15751	0.00213274	73.8532	All
AncientRapanui	RNE006_RapaNui2013	Yoruba	0.158854	0.00227857	69.7167	All
AncientRapanui	RNE008_RapaNui2013	Yoruba	0.160055	0.00235399	67.993	All
AncientRapanui	RNE019_RapaNui2013	Yoruba	0.161375	0.00240677	67.0501	All
AncientRapanui	RNE059_RapaNui2013	Yoruba	0.163487	0.00251459	65.0153	All
AncientRapanui	RNE058_RapaNui2013	Yoruba	0.164481	0.00235822	69.7481	All
AncientRapanui	RNE090_RapaNui2013	Yoruba	0.16596	0.0022776	72.8661	All
AncientRapanui	RNE033_RapaNui2013	Yoruba	0.169397	0.00238027	71.1674	All
AncientRapanui	RNE092_RapaNui2013	Yoruba	0.169738	0.00224192	75.7109	All
AncientRapanui	RNE109_RapaNui2013	Yoruba	0.176946	0.00238123	74.3086	All
AncientRapanui	RNE051_RapaNui2013	Yoruba	0.177558	0.00233953	75.8949	All
AncientRapanui	RNE002_RapaNui2013	Yoruba	0.181127	0.00231535	78.2288	All
AncientRapanui	RNE007_RapaNui2013	Yoruba	0.184595	0.00238661	77.3458	All
AncientRapanui	RNE048_RapaNui2013	Yoruba	0.185918	0.00269196	69.0643	All
AncientRapanui	RNE093_RapaNui2013	Yoruba	0.188056	0.00228241	82.3936	All
AncientRapanui	RNE047_RapaNui2013	Yoruba	0.189592	0.00228817	82.8576	All
AncientRapanui	RNE110_RapaNui2013	Yoruba	0.190405	0.00225712	84.3573	All
AncientRapanui	RNE028_RapaNui2013	Yoruba	0.191932	0.00223843	85.7437	All
AncientRapanui	RNE012_RapaNui2013	Yoruba	0.192932	0.00228779	84.3315	All
AncientRapanui	RNE125_RapaNui2013	Yoruba	0.193604	0.00266996	72.5119	All
AncientRapanui	RNE031_RapaNui2013	Yoruba	0.194772	0.00217321	89.6244	All
AncientRapanui	RNE107_RapaNui2013	Yoruba	0.19538	0.00279651	69.8656	All
AncientRapanui	RNE123_RapaNui2013	Yoruba	0.195533	0.00217468	89.9132	All
AncientRapanui	RNE015_RapaNui2013	Yoruba	0.196068	0.00217273	90.2403	All
AncientRapanui	RNE049_RapaNui2013	Yoruba	0.1964	0.00239136	82.1289	All
AncientRapanui	RNE009_RapaNui2013	Yoruba	0.197201	0.00218349	90.3149	All
AncientRapanui	RNE026_RapaNui2013	Yoruba	0.197459	0.00211439	93.3881	All
AncientRapanui	RNE076_RapaNui2013	Yoruba	0.19781	0.00222897	88.7451	All
AncientRapanui	RNE014_RapaNui2013	Yoruba	0.200216	0.00264441	75.713	All
AncientRapanui	RNE061_RapaNui2013	Yoruba	0.200793	0.0021083	95.2388	All
AncientRapanui	RNE035_RapaNui2013	Yoruba	0.200901	0.00223206	90.007	All
AncientRapanui	RNE005_RapaNui2013	Yoruba	0.202561	0.0022251	91.0346	All
AncientRapanui	RNE097_RapaNui2013	Yoruba	0.205913	0.00282532	72.8813	All
AncientRapanui	RNE105_RapaNui2013	Yoruba	0.206027	0.00209217	98.4755	All
AncientRapanui	RNE018_RapaNui2013	Yoruba	0.209138	0.00279581	74.804	All
AncientRapanui	RNE098_RapaNui2013	Yoruba	0.215	0.00268526	80.0665	All
AncientRapanui	RNE013_RapaNui2013	Yoruba	0.215972	0.00268235	80.516	All
AncientRapanui	RNE041_RapaNui2013	Yoruba	0.217052	0.0027122	80.0281	All
AncientRapanui	RNE025_RapaNui2013	Yoruba	0.218415	0.00262605	83.1725	All
AncientRapanui	RNE094_RapaNui2013	Yoruba	0.219953	0.00271955	80.8787	All
AncientRapanui	RNE038_RapaNui2013	Yoruba	0.221039	0.00279209	79.1663	All
AncientRapanui	RNE037_RapaNui2013	Yoruba	0.222452	0.00286302	77.6983	All
AncientRapanui	RNE081_RapaNui2013	Yoruba	0.222888	0.00283827	78.5293	All
AncientRapanui	RNE004_RapaNui2013	Yoruba	0.22411	0.00247219	90.6525	All
AncientRapanui	RNE082_RapaNui2013	Yoruba	0.224254	0.00271998	82.4471	All
AncientRapanui	RNE052_RapaNui2013	Yoruba	0.226249	0.00283624	79.7708	All
AncientRapanui	RNE021_RapaNui2013	Yoruba	0.226673	0.00275417	82.3018	All
AncientRapanui	RNE126_RapaNui2013	Yoruba	0.226984	0.00269264	84.298	All
AncientRapanui	RNE127_RapaNui2013	Yoruba	0.227868	0.00272556	83.6041	All
AncientRapanui	RNE071_RapaNui2013	Yoruba	0.229243	0.00264629	86.6281	All
AncientRapanui	RNE062_RapaNui2013	Yoruba	0.230752	0.00263754	87.4878	All
AncientRapanui	RNE032_RapaNui2013	Yoruba	0.232439	0.00270855	85.8169	All
AncientRapanui	RNE060_RapaNui2013	Yoruba	0.233085	0.00245591	94.9077	All
AncientRapanui	RNE108_RapaNui2013	Yoruba	0.233136	0.00256117	91.027	All
AncientRapanui	RNE083_RapaNui2013	Yoruba	0.233985	0.00270637	86.457	All
AncientRapanui	RNE050_RapaNui2013	Yoruba	0.237153	0.0025606	92.6163	All
AncientRapanui	RNE053_RapaNui2013	Yoruba	0.23854	0.00268225	88.9329	All
AncientRapanui	RNE023_RapaNui2013	Yoruba	0.239034	0.00248659	96.129	All
AncientRapanui	RNE078_RapaNui2013	Yoruba	0.239348	0.00252409	94.8257	All
AncientRapanui	RNE122_RapaNui2013	Yoruba	0.240514	0.00270841	88.8025	All
AncientRapanui	RNE027_RapaNui2013	Yoruba	0.248524	0.00245825	101.098	All
AncientRapanui	RNE102_RapaNui2013	Yoruba	0.249661	0.00248926	100.295	All
AncientRapanui	RNE024_RapaNui2013	Yoruba	0.249748	0.00248667	100.435	All
AncientRapanui	RNE064_RapaNui2013	Yoruba	0.250375	0.0025397	98.5845	All
AncientRapanui	RNE054_RapaNui2013	Yoruba	0.252551	0.00231074	109.294	All
AncientRapanui	RNE121_RapaNui2013	Yoruba	0.255546	0.0024612	103.83	All
AncientRapanui	RNE072_RapaNui2013	Yoruba	0.259197	0.00244416	106.047	All
AncientRapanui	RNM402_RapaNui1994	Yoruba	0.146874	0.00197638	74.3148	All
AncientRapanui	RNM483_RapaNui1994	Yoruba	0.178401	0.00270388	65.9796	All
AncientRapanui	RNM431_RapaNui1994	Yoruba	0.181213	0.00233368	77.6512	All
AncientRapanui	RNM405_RapaNui1994	Yoruba	0.181427	0.00263539	68.8427	All
AncientRapanui	RNM408_RapaNui1994	Yoruba	0.182133	0.00234833	77.5587	All
AncientRapanui	RNM564_RapaNui1994	Yoruba	0.187176	0.00243332	76.922	All
AncientRapanui	RNM505_RapaNui1994	Yoruba	0.189246	0.00240008	78.85	All
AncientRapanui	RNM417_RapaNui1994	Yoruba	0.190771	0.00248966	76.6255	All
AncientRapanui	RNM344_RapaNui1994	Yoruba	0.191149	0.00239264	79.8902	All
AncientRapanui	RNM517_RapaNui1994	Yoruba	0.195104	0.00270473	72.1341	All
AncientRapanui	RNM548_RapaNui1994	Yoruba	0.196527	0.00274902	71.4897	All
AncientRapanui	RNM484_RapaNui1994	Yoruba	0.196917	0.00260023	75.7308	All
AncientRapanui	RNM349_RapaNui1994	Yoruba	0.197989	0.00284235	69.6568	All
AncientRapanui	RNM529_RapaNui1994	Yoruba	0.199267	0.00266941	74.6485	All
AncientRapanui	RNM493_RapaNui1994	Yoruba	0.201108	0.00211084	95.2738	All
AncientRapanui	RNM558_RapaNui1994	Yoruba	0.204773	0.00266964	76.7042	All
AncientRapanui	RNM503_RapaNui1994	Yoruba	0.207303	0.00289884	71.5123	All
AncientRapanui	RNM359_RapaNui1994	Yoruba	0.210434	0.00271911	77.3908	All
AncientRapanui	RNM614_RapaNui1994	Yoruba	0.213061	0.00265448	80.2644	All
AncientRapanui	RNM577_RapaNui1994	Yoruba	0.213203	0.00255493	83.4478	All
AncientRapanui	RNM444_RapaNui1994	Yoruba	0.216717	0.0027174	79.7515	All
AncientRapanui	RNM365_RapaNui1994	Yoruba	0.216953	0.00260078	83.4183	All
AncientRapanui	RNM429_RapaNui1994	Yoruba	0.217602	0.00268194	81.1361	All
AncientRapanui	RNM575_RapaNui1994	Yoruba	0.218997	0.00251641	87.0276	All
AncientRapanui	RNM569_RapaNui1994	Yoruba	0.219588	0.00265401	82.7381	All
AncientRapanui	RNM414_RapaNui1994	Yoruba	0.219875	0.0027213	80.7978	All
AncientRapanui	RNM603_RapaNui1994	Yoruba	0.22067	0.00268429	82.2079	All
AncientRapanui	RNM501_RapaNui1994	Yoruba	0.220841	0.00272511	81.0394	All
AncientRapanui	RNM416_RapaNui1994	Yoruba	0.221171	0.00263345	83.9853	All
AncientRapanui	RNM459_RapaNui1994	Yoruba	0.222137	0.00250303	88.7472	All
AncientRapanui	RNM356_RapaNui1994	Yoruba	0.222759	0.00261697	85.1211	All
AncientRapanui	RNM461_RapaNui1994	Yoruba	0.223244	0.00264944	84.261	All
AncientRapanui	RNM615_RapaNui1994	Yoruba	0.225667	0.00296594	76.0862	All
AncientRapanui	RNM624_RapaNui1994	Yoruba	0.226308	0.00270502	83.6622	All
AncientRapanui	RNM623_RapaNui1994	Yoruba	0.229751	0.00255152	90.0449	All
AncientRapanui	RNM568_RapaNui1994	Yoruba	0.230268	0.00252743	91.1074	All
AncientRapanui	RNM425_RapaNui1994	Yoruba	0.230581	0.00248771	92.688	All
AncientRapanui	RNM561_RapaNui1994	Yoruba	0.23109	0.00261283	88.4444	All
AncientRapanui	RNM368_RapaNui1994	Yoruba	0.235517	0.00288935	81.5122	All
AncientRapanui	RNM482_RapaNui1994	Yoruba	0.235762	0.00268495	87.8086	All
AncientRapanui	RNM565_RapaNui1994	Yoruba	0.237808	0.00246936	96.3034	All
AncientRapanui	RNM486_RapaNui1994	Yoruba	0.238976	0.00276175	86.5303	All
AncientRapanui	RNM369_RapaNui1994	Yoruba	0.240705	0.00264299	91.0728	All
AncientRapanui	RNM594_RapaNui1994	Yoruba	0.240728	0.00262161	91.8242	All
AncientRapanui	RNM531_RapaNui1994	Yoruba	0.2408	0.00265134	90.8222	All
AncientRapanui	RNM490_RapaNui1994	Yoruba	0.242277	0.00255433	94.8494	All
AncientRapanui	RNM453_RapaNui1994	Yoruba	0.244282	0.00271301	90.0411	All
AncientRapanui	RNM607_RapaNui1994	Yoruba	0.244885	0.00250394	97.8	All
AncientRapanui	RNM582_RapaNui1994	Yoruba	0.245383	0.00253918	96.6389	All
AncientRapanui	RNM423_RapaNui1994	Yoruba	0.246404	0.00234654	105.007	All
AncientRapanui	RNM549_RapaNui1994	Yoruba	0.246466	0.00247352	99.6414	All
AncientRapanui	RNM621_RapaNui1994	Yoruba	0.246537	0.00242449	101.687	All
AncientRapanui	RNM613_RapaNui1994	Yoruba	0.246771	0.00247482	99.7129	All
AncientRapanui	RNM601_RapaNui1994	Yoruba	0.247958	0.00236738	104.739	All
AncientRapanui	RNM546_RapaNui1994	Yoruba	0.248062	0.00251464	98.6473	All
AncientRapanui	RNM587_RapaNui1994	Yoruba	0.248714	0.00247577	100.459	All
AncientRapanui	RNM617_RapaNui1994	Yoruba	0.248966	0.00245967	101.219	All
AncientRapanui	RNM535_RapaNui1994	Yoruba	0.249025	0.00258165	96.4597	All
AncientRapanui	RNM567_RapaNui1994	Yoruba	0.249182	0.00262206	95.0328	All
AncientRapanui	RNM524_RapaNui1994	Yoruba	0.249362	0.0026688	93.4359	All
AncientRapanui	RNM590_RapaNui1994	Yoruba	0.249775	0.00241283	103.52	All
AncientRapanui	RNM415_RapaNui1994	Yoruba	0.250003	0.00259048	96.5086	All
AncientRapanui	RNM618_RapaNui1994	Yoruba	0.25022	0.00232888	107.442	All
AncientRapanui	RNM592_RapaNui1994	Yoruba	0.250775	0.00247914	101.154	All
AncientRapanui	RNM556_RapaNui1994	Yoruba	0.250782	0.00248629	100.866	All
AncientRapanui	RNM541_RapaNui1994	Yoruba	0.250954	0.00253161	99.1283	All
AncientRapanui	RNM345_RapaNui1994	Yoruba	0.250984	0.00239416	104.832	All
AncientRapanui	RNM536_RapaNui1994	Yoruba	0.251158	0.00250408	100.299	All
AncientRapanui	RNM560_RapaNui1994	Yoruba	0.251343	0.00254693	98.6845	All
AncientRapanui	RNM599_RapaNui1994	Yoruba	0.251739	0.00276157	91.1579	All
AncientRapanui	RNM547_RapaNui1994	Yoruba	0.252674	0.00237135	106.553	All
AncientRapanui	RNM578_RapaNui1994	Yoruba	0.255298	0.00238044	107.248	All
AncientRapanui	RNM551_RapaNui1994	Yoruba	0.256671	0.00239304	107.257	All
AncientRapanui	RNM608_RapaNui1994	Yoruba	0.256935	0.00238674	107.651	All
AncientRapanui	RNM553_RapaNui1994	Yoruba	0.257274	0.002366	108.738	All
AncientRapanui	RNM522_RapaNui1994	Yoruba	0.258219	0.0024181	106.786	All
AncientRapanui	RNM446_RapaNui1994	Yoruba	0.258765	0.00238975	108.281	All
AncientRapanui	RNM597_RapaNui1994	Yoruba	0.25979	0.00249368	104.179	All
AncientRapanui	RNM520_RapaNui1994	Yoruba	0.260655	0.0023937	108.892	All
AncientRapanui	RNM588_RapaNui1994	Yoruba	0.260854	0.00228628	114.095	All
AncientRapanui	RNM572_RapaNui1994	Yoruba	0.261061	0.0023898	109.24	All
AncientRapanui	RNM537_RapaNui1994	Yoruba	0.261833	0.00228173	114.752	All
AncientRapanui	RNM596_RapaNui1994	Yoruba	0.262548	0.00231194	113.562	All
AncientRapanui	PNG-1012_PapuaNG	Yoruba	0.168732	0.00285399	59.1213	Tv
AncientRapanui	PNG-1004_PapuaNG	Yoruba	0.169799	0.00282647	60.0747	Tv
AncientRapanui	PNG-1018_PapuaNG	Yoruba	0.170768	0.00287904	59.3142	Tv
AncientRapanui	PNG-1007_PapuaNG	Yoruba	0.172992	0.00289709	59.7123	Tv
AncientRapanui	ISM-1008_Pekanbaru	Yoruba	0.172937	0.00274692	62.9566	Tv
AncientRapanui	ISM-1002_Pekanbaru	Yoruba	0.173905	0.00271663	64.0149	Tv
AncientRapanui	ISM-1004_Pekanbaru	Yoruba	0.175672	0.00280835	62.5534	Tv
AncientRapanui	ISM-1010_Pekanbaru	Yoruba	0.179228	0.00286643	62.5265	Tv
AncientRapanui	ISM-1005_Pekanbaru	Yoruba	0.180155	0.00275573	65.3745	Tv
AncientRapanui	ISM-1025_Pekanbaru	Yoruba	0.180348	0.00278554	64.7443	Tv
AncientRapanui	VAN18_Vanuatu	Yoruba	0.174711	0.00292695	59.6906	Tv
AncientRapanui	VAN12_Vanuatu	Yoruba	0.175513	0.00275533	63.6994	Tv
AncientRapanui	VAN17_Vanuatu	Yoruba	0.175807	0.00291939	60.2206	Tv
AncientRapanui	VAN16_Vanuatu	Yoruba	0.176125	0.0028675	61.4211	Tv
AncientRapanui	VAN19_Vanuatu	Yoruba	0.176219	0.00293661	60.0078	Tv
AncientRapanui	VAN20_Vanuatu	Yoruba	0.176574	0.00290559	60.7706	Tv
AncientRapanui	VAN10_Vanuatu	Yoruba	0.176699	0.0028212	62.6323	Tv
AncientRapanui	VAN24_Vanuatu	Yoruba	0.176737	0.00282391	62.5859	Tv
AncientRapanui	VAN9_Vanuatu	Yoruba	0.177145	0.00277322	63.8769	Tv
AncientRapanui	VAN15_Vanuatu	Yoruba	0.177593	0.00285078	62.2962	Tv
AncientRapanui	VAN21_Vanuatu	Yoruba	0.177746	0.00276981	64.1725	Tv
AncientRapanui	VAN3_Vanuatu	Yoruba	0.177859	0.00288829	61.5795	Tv
AncientRapanui	VAN13_Vanuatu	Yoruba	0.177887	0.00291577	61.0084	Tv
AncientRapanui	VAN14_Vanuatu	Yoruba	0.178061	0.00285847	62.2925	Tv
AncientRapanui	VAN8_Vanuatu	Yoruba	0.17815	0.00291525	61.1098	Tv
AncientRapanui	VAN4_Vanuatu	Yoruba	0.18012	0.00294473	61.167	Tv
AncientRapanui	TWA-1004_TaiwanAtayal	Yoruba	0.187438	0.00271483	69.0423	Tv
AncientRapanui	TWA-1003_TaiwanAtayal	Yoruba	0.188753	0.00278944	67.667	Tv
AncientRapanui	TWA-1005_TaiwanAtayal	Yoruba	0.189661	0.00279763	67.7935	Tv
AncientRapanui	TWA-1020_TaiwanAtayal	Yoruba	0.190626	0.00276136	69.0334	Tv
AncientRapanui	TWA-1019_TaiwanAtayal	Yoruba	0.192224	0.00281917	68.1847	Tv
AncientRapanui	TWA-1008_TaiwanAtayal	Yoruba	0.192266	0.00284629	67.5497	Tv
AncientRapanui	TWA-1009_TaiwanAtayal	Yoruba	0.192672	0.00282163	68.2841	Tv
AncientRapanui	TWA-1018_TaiwanAtayal	Yoruba	0.19271	0.00283984	67.8595	Tv
AncientRapanui	TWA-1001_TaiwanAtayal	Yoruba	0.192928	0.00280353	68.8163	Tv
AncientRapanui	TWA-1007_TaiwanAtayal	Yoruba	0.193591	0.00284653	68.0094	Tv
AncientRapanui	TWP-1010_TaiwanPaiwan	Yoruba	0.18985	0.00266362	71.2752	Tv
AncientRapanui	TWP-1015_TaiwanPaiwan	Yoruba	0.189873	0.00266199	71.3276	Tv
AncientRapanui	TWP-1014_TaiwanPaiwan	Yoruba	0.190286	0.00278187	68.4023	Tv
AncientRapanui	TWP-1018_TaiwanPaiwan	Yoruba	0.190552	0.00286485	66.5139	Tv
AncientRapanui	TWP-1003_TaiwanPaiwan	Yoruba	0.191924	0.00287073	66.8555	Tv
AncientRapanui	TWP-1017_TaiwanPaiwan	Yoruba	0.192026	0.00273929	70.1006	Tv
AncientRapanui	TWP-1007_TaiwanPaiwan	Yoruba	0.19213	0.00280859	68.4079	Tv
AncientRapanui	TWP-1008_TaiwanPaiwan	Yoruba	0.192201	0.00274931	69.9089	Tv
AncientRapanui	TWP-1020_TaiwanPaiwan	Yoruba	0.193773	0.00288747	67.1081	Tv
AncientRapanui	TWP-1019_TaiwanPaiwan	Yoruba	0.193886	0.00280371	69.1534	Tv
AncientRapanui	TWP-1005_TaiwanPaiwan	Yoruba	0.193997	0.00280078	69.2654	Tv
AncientRapanui	TWP-1006_TaiwanPaiwan	Yoruba	0.19738	0.00282881	69.775	Tv
AncientRapanui	FJ55_Fiji	Yoruba	0.173324	0.00278955	62.1335	Tv
AncientRapanui	FJ75_Fiji	Yoruba	0.178301	0.00278432	64.0375	Tv
AncientRapanui	FJ33_Fiji	Yoruba	0.18118	0.00285166	63.535	Tv
AncientRapanui	FJ107_Fiji	Yoruba	0.181628	0.00284986	63.7323	Tv
AncientRapanui	FJ103_Fiji	Yoruba	0.181777	0.00287394	63.25	Tv
AncientRapanui	FJ116_Fiji	Yoruba	0.182662	0.00292627	62.4214	Tv
AncientRapanui	FJ11_Fiji	Yoruba	0.183182	0.00281758	65.014	Tv
AncientRapanui	FJ93_Fiji	Yoruba	0.185209	0.00312041	59.3539	Tv
AncientRapanui	FJ89_Fiji	Yoruba	0.18752	0.00281439	66.629	Tv
AncientRapanui	FJ101_Fiji	Yoruba	0.18836	0.00284555	66.1945	Tv
AncientRapanui	FJ122_Fiji	Yoruba	0.190593	0.00286385	66.5515	Tv
AncientRapanui	FJ97_Fiji	Yoruba	0.190624	0.00297545	64.0657	Tv
AncientRapanui	FJ66_Fiji	Yoruba	0.190729	0.00295588	64.5255	Tv
AncientRapanui	FJ76_Fiji	Yoruba	0.190837	0.00286945	66.5066	Tv
AncientRapanui	FJ91_Fiji	Yoruba	0.19256	0.00280769	68.5831	Tv
AncientRapanui	FJ82_Fiji	Yoruba	0.194655	0.00287003	67.8234	Tv
AncientRapanui	FJ57_Fiji	Yoruba	0.196803	0.00290947	67.6423	Tv
AncientRapanui	FJ49_Fiji	Yoruba	0.197686	0.00281104	70.3247	Tv
AncientRapanui	FJ54_Fiji	Yoruba	0.198706	0.00288806	68.8026	Tv
AncientRapanui	FJ104_Fiji	Yoruba	0.201692	0.0028806	70.0173	Tv
AncientRapanui	FJ95_Fiji	Yoruba	0.21621	0.00288716	74.8869	Tv
AncientRapanui	TNG49_Tonga	Yoruba	0.188251	0.00300495	62.6471	Tv
AncientRapanui	TNG12_Tonga	Yoruba	0.192645	0.00279344	68.9632	Tv
AncientRapanui	TNG46_Tonga	Yoruba	0.200787	0.00282272	71.1324	Tv
AncientRapanui	TNG45_Tonga	Yoruba	0.207608	0.00291839	71.1377	Tv
AncientRapanui	TNG48_Tonga	Yoruba	0.20917	0.00285565	73.2475	Tv
AncientRapanui	TNG50_Tonga	Yoruba	0.209439	0.00299636	69.8979	Tv
AncientRapanui	TNG74_Tonga	Yoruba	0.209544	0.00295928	70.809	Tv
AncientRapanui	TNG66_Tonga	Yoruba	0.211927	0.00285219	74.3032	Tv
AncientRapanui	TNG60_Tonga	Yoruba	0.213166	0.00283329	75.2364	Tv
AncientRapanui	TNG61_Tonga	Yoruba	0.215526	0.00290963	74.0733	Tv
AncientRapanui	TNG2_Tonga	Yoruba	0.21621	0.00292952	73.8038	Tv
AncientRapanui	SAM-1004_Samoa	Yoruba	0.202003	0.00285822	70.6743	Tv
AncientRapanui	SAM-1019_Samoa	Yoruba	0.203389	0.00294094	69.1579	Tv
AncientRapanui	SAM-1023_Samoa	Yoruba	0.204678	0.00292267	70.0313	Tv
AncientRapanui	SAM-1016_Samoa	Yoruba	0.205254	0.00306199	67.0327	Tv
AncientRapanui	SAM-1007_Samoa	Yoruba	0.20613	0.00290199	71.0306	Tv
AncientRapanui	SAM-1006_Samoa	Yoruba	0.209364	0.00294546	71.0803	Tv
AncientRapanui	SAM-1018_Samoa	Yoruba	0.20995	0.00289422	72.5409	Tv
AncientRapanui	SAM-1005_Samoa	Yoruba	0.211285	0.00293793	71.9164	Tv
AncientRapanui	SAM-1017_Samoa	Yoruba	0.214452	0.0029772	72.0317	Tv
AncientRapanui	SAM-1011_Samoa	Yoruba	0.214759	0.0028	76.6996	Tv
AncientRapanui	SAM-1013_Samoa	Yoruba	0.215252	0.00286857	75.038	Tv
AncientRapanui	SAM-1010_Samoa	Yoruba	0.2157	0.00300195	71.8533	Tv
AncientRapanui	SAM-1020_Samoa	Yoruba	0.21633	0.00295314	73.2542	Tv
AncientRapanui	SAM-1021_Samoa	Yoruba	0.216877	0.00298183	72.7327	Tv
AncientRapanui	SAM-1009_Samoa	Yoruba	0.217281	0.00289771	74.9835	Tv
AncientRapanui	SAM-1002_Samoa	Yoruba	0.21754	0.00295135	73.7087	Tv
AncientRapanui	SAM-1008_Samoa	Yoruba	0.21786	0.00294892	73.8779	Tv
AncientRapanui	SAM-1025_Samoa	Yoruba	0.218701	0.00295137	74.1016	Tv
AncientRapanui	SAM-1001_Samoa	Yoruba	0.219268	0.00295241	74.2673	Tv
AncientRapanui	CRT-1005_CookRarotonga	Yoruba	0.196555	0.0034513	56.9509	Tv
AncientRapanui	CRT-1002_CookRarotonga	Yoruba	0.230366	0.00301698	76.3565	Tv
AncientRapanui	CRT-1004_CookRarotonga	Yoruba	0.240337	0.00296655	81.0155	Tv
AncientRapanui	SMQ_38_077_SouthMarquesas	Yoruba	0.193772	0.00368533	52.5793	Tv
AncientRapanui	SMQ_5_203_SouthMarquesas	Yoruba	0.194092	0.003424	56.6859	Tv
AncientRapanui	SMQ_24_063_SouthMarquesas	Yoruba	0.196163	0.0031844	61.6011	Tv
AncientRapanui	SMQ_1_001_SouthMarquesas	Yoruba	0.201585	0.0030573	65.9354	Tv
AncientRapanui	SMQ_33_125_SouthMarquesas	Yoruba	0.204368	0.00316329	64.6063	Tv
AncientRapanui	SMQ_26_025_1_SouthMarquesas	Yoruba	0.206479	0.00318276	64.8742	Tv
AncientRapanui	SMQ_12_103_SouthMarquesas	Yoruba	0.213476	0.00354378	60.2397	Tv
AncientRapanui	SMQ_11_009_SouthMarquesas	Yoruba	0.219422	0.00327974	66.9022	Tv
AncientRapanui	SMQ_32_023_SouthMarquesas	Yoruba	0.221775	0.00305984	72.4793	Tv
AncientRapanui	SMQ_7_151_SouthMarquesas	Yoruba	0.224113	0.00313118	71.5747	Tv
AncientRapanui	SMQ_19_015_SouthMarquesas	Yoruba	0.226349	0.00308411	73.3921	Tv
AncientRapanui	SMQ_8_007_SouthMarquesas	Yoruba	0.226352	0.00306772	73.7851	Tv
AncientRapanui	SMQP_39_137_SouthMarquesas	Yoruba	0.23149	0.00315338	73.4103	Tv
AncientRapanui	SMQ_14_011_SouthMarquesas	Yoruba	0.233397	0.00319242	73.1096	Tv
AncientRapanui	SMQ_22_017_SouthMarquesas	Yoruba	0.233993	0.00324215	72.1723	Tv
AncientRapanui	ARM-1018_AustralRimatara	Yoruba	0.217021	0.00312335	69.4833	Tv
AncientRapanui	ARM-1013_AustralRimatara	Yoruba	0.224994	0.0031774	70.8106	Tv
AncientRapanui	ARM-1014_AustralRimatara	Yoruba	0.226564	0.00321084	70.5622	Tv
AncientRapanui	ARM-1025_AustralRimatara	Yoruba	0.228004	0.00313256	72.785	Tv
AncientRapanui	ARM-1016_AustralRimatara	Yoruba	0.23121	0.00314412	73.5371	Tv
AncientRapanui	ARM-1023_AustralRimatara	Yoruba	0.231702	0.00320283	72.3429	Tv
AncientRapanui	ARM-1024_AustralRimatara	Yoruba	0.23225	0.00314398	73.8715	Tv
AncientRapanui	ARM-1017_AustralRimatara	Yoruba	0.234809	0.00312772	75.0736	Tv
AncientRapanui	ARM-1012_AustralRimatara	Yoruba	0.24056	0.00311842	77.1416	Tv
AncientRapanui	ARM-1020_AustralRimatara	Yoruba	0.24305	0.00315412	77.058	Tv
AncientRapanui	TAH-461_Tahiti	Yoruba	0.195495	0.00285289	68.5254	Tv
AncientRapanui	TAH-02_Tahiti	Yoruba	0.200559	0.00320532	62.5709	Tv
AncientRapanui	TAH-180_Tahiti	Yoruba	0.207606	0.0031798	65.289	Tv
AncientRapanui	TAH-511_Tahiti	Yoruba	0.215325	0.00325594	66.1328	Tv
AncientRapanui	TAH-202_Tahiti	Yoruba	0.216127	0.00318957	67.7604	Tv
AncientRapanui	TAH-685_Tahiti	Yoruba	0.220149	0.00314259	70.0533	Tv
AncientRapanui	TAH-80_Tahiti	Yoruba	0.222851	0.00309815	71.9306	Tv
AncientRapanui	TAH-168_Tahiti	Yoruba	0.225893	0.00307224	73.5272	Tv
AncientRapanui	TAH-304_Tahiti	Yoruba	0.231424	0.00309943	74.6668	Tv
AncientRapanui	TAH-487_Tahiti	Yoruba	0.232255	0.00313326	74.1258	Tv
AncientRapanui	TAH-722_Tahiti	Yoruba	0.239567	0.00315804	75.8593	Tv
AncientRapanui	TAH-408_Tahiti	Yoruba	0.240067	0.00309945	77.4548	Tv
AncientRapanui	TAH-667_Tahiti	Yoruba	0.241192	0.00323121	74.6446	Tv
AncientRapanui	TMV-1025_Palliser	Yoruba	0.212754	0.00317035	67.1074	Tv
AncientRapanui	TMV-1013_Palliser	Yoruba	0.215422	0.00331561	64.9723	Tv
AncientRapanui	TMV-1009_Palliser	Yoruba	0.224856	0.00309488	72.654	Tv
AncientRapanui	TMV-1005_Palliser	Yoruba	0.226314	0.00310766	72.8246	Tv
AncientRapanui	TMV-1017_Palliser	Yoruba	0.231985	0.0031584	73.4503	Tv
AncientRapanui	TMV-1014_Palliser	Yoruba	0.232389	0.00317368	73.2238	Tv
AncientRapanui	TMV-1024_Palliser	Yoruba	0.236123	0.00308314	76.5851	Tv
AncientRapanui	TMV-1012_Palliser	Yoruba	0.239256	0.0031194	76.6994	Tv
AncientRapanui	TMV-1011_Palliser	Yoruba	0.240459	0.00313951	76.5912	Tv
AncientRapanui	TMV-1015_Palliser	Yoruba	0.241285	0.00304935	79.1268	Tv
AncientRapanui	ARV-1013_AustralRaivavae	Yoruba	0.229474	0.00308143	74.4697	Tv
AncientRapanui	ARV-1018_AustralRaivavae	Yoruba	0.233542	0.00310105	75.3106	Tv
AncientRapanui	ARV-1024_AustralRaivavae	Yoruba	0.23421	0.00314226	74.5355	Tv
AncientRapanui	ARV-1002_AustralRaivavae	Yoruba	0.234267	0.00306964	76.3173	Tv
AncientRapanui	ARV-1023_AustralRaivavae	Yoruba	0.235454	0.00299615	78.5856	Tv
AncientRapanui	ARV-1009_AustralRaivavae	Yoruba	0.238275	0.00324205	73.495	Tv
AncientRapanui	ARV-1005_AustralRaivavae	Yoruba	0.238862	0.00311954	76.5696	Tv
AncientRapanui	ARV-1003_AustralRaivavae	Yoruba	0.239225	0.00309805	77.2177	Tv
AncientRapanui	ARV-1006_AustralRaivavae	Yoruba	0.240625	0.00318831	75.4712	Tv
AncientRapanui	RP_6_2031_RapaIti	Yoruba	0.174421	0.00296574	58.812	Tv
AncientRapanui	RP_23_2151_RapaIti	Yoruba	0.211261	0.00314371	67.2014	Tv
AncientRapanui	RP_2_2021_RapaIti	Yoruba	0.212885	0.00310648	68.5294	Tv
AncientRapanui	RP_19_2131_RapaIti	Yoruba	0.223052	0.0030904	72.1757	Tv
AncientRapanui	RP_9_2061_RapaIti	Yoruba	0.232317	0.00308165	75.3871	Tv
AncientRapanui	RP_18_2130_RapaIti	Yoruba	0.233268	0.00305141	76.4459	Tv
AncientRapanui	RP_20_2140_RapaIti	Yoruba	0.23408	0.00300763	77.8285	Tv
AncientRapanui	RP_14_2100_RapaIti	Yoruba	0.234447	0.00316302	74.1212	Tv
AncientRapanui	RP_5_2041_RapaIti	Yoruba	0.235069	0.00298859	78.6554	Tv
AncientRapanui	RP_13_2091_RapaIti	Yoruba	0.235503	0.00300154	78.4608	Tv
AncientRapanui	RP_24_2160_RapaIti	Yoruba	0.236179	0.00320359	73.7233	Tv
AncientRapanui	RP_1_2020_RapaIti	Yoruba	0.236679	0.00306184	77.2995	Tv
AncientRapanui	RP_11_2080_RapaIti	Yoruba	0.237336	0.00316374	75.0175	Tv
AncientRapanui	RP_21_2141_RapaIti	Yoruba	0.238869	0.00295144	80.9329	Tv
AncientRapanui	RP_3_2030_RapaIti	Yoruba	0.239957	0.00311824	76.9526	Tv
AncientRapanui	RP_10_2070_RapaIti	Yoruba	0.241466	0.00318247	75.8737	Tv
AncientRapanui	AncientPolynesian_AncientPolynesian	Yoruba	0.23989	0.00316548	75.7832	Tv
AncientRapanui	CAT-1019_CookAtiu	Yoruba	0.216836	0.00324042	66.916	Tv
AncientRapanui	CAT-1008_CookAtiu	Yoruba	0.222606	0.00303355	73.3813	Tv
AncientRapanui	CAT-1024_CookAtiu	Yoruba	0.22389	0.00323986	69.1047	Tv
AncientRapanui	CAT-1003_CookAtiu	Yoruba	0.224283	0.00330214	67.9204	Tv
AncientRapanui	CAT-1011_CookAtiu	Yoruba	0.22508	0.0030862	72.931	Tv
AncientRapanui	CAT-1022_CookAtiu	Yoruba	0.227986	0.00311933	73.088	Tv
AncientRapanui	CAT-1010_CookAtiu	Yoruba	0.228219	0.00312893	72.9383	Tv
AncientRapanui	CAT-1016_CookAtiu	Yoruba	0.231615	0.00315422	73.4302	Tv
AncientRapanui	CAT-1001_CookAtiu	Yoruba	0.231938	0.00329282	70.4376	Tv
AncientRapanui	CAT-1004_CookAtiu	Yoruba	0.233133	0.00308844	75.4858	Tv
AncientRapanui	CAT-1009_CookAtiu	Yoruba	0.235108	0.00297881	78.9269	Tv
AncientRapanui	CAT-1007_CookAtiu	Yoruba	0.236379	0.00319784	73.9183	Tv
AncientRapanui	CAT-1020_CookAtiu	Yoruba	0.236751	0.00303682	77.9603	Tv
AncientRapanui	CAT-1012_CookAtiu	Yoruba	0.237259	0.00309254	76.7198	Tv
AncientRapanui	CAT-1023_CookAtiu	Yoruba	0.237748	0.00315343	75.3934	Tv
AncientRapanui	CAT-1014_CookAtiu	Yoruba	0.238129	0.00304931	78.0928	Tv
AncientRapanui	CAT-1018_CookAtiu	Yoruba	0.238446	0.00310673	76.7514	Tv
AncientRapanui	CAT-1021_CookAtiu	Yoruba	0.23897	0.00316348	75.54	Tv
AncientRapanui	CAT-1017_CookAtiu	Yoruba	0.240016	0.00320237	74.9495	Tv
AncientRapanui	CAT-1006_CookAtiu	Yoruba	0.240917	0.00320214	75.2362	Tv
AncientRapanui	CAT-1002_CookAtiu	Yoruba	0.242771	0.00303324	80.0366	Tv
AncientRapanui	ATB-1002_AustralTubuai	Yoruba	0.129143	0.0025893	49.8758	Tv
AncientRapanui	ATB-1018_AustralTubuai	Yoruba	0.152889	0.00285157	53.6157	Tv
AncientRapanui	ATB-1015_AustralTubuai	Yoruba	0.193606	0.00319428	60.6104	Tv
AncientRapanui	ATB-1016_AustralTubuai	Yoruba	0.222879	0.00314356	70.9004	Tv
AncientRapanui	ATB-1003_AustralTubuai	Yoruba	0.224055	0.00308682	72.5844	Tv
AncientRapanui	ATB-1011_AustralTubuai	Yoruba	0.226399	0.00321172	70.4913	Tv
AncientRapanui	ATB-1004_AustralTubuai	Yoruba	0.226769	0.00329323	68.8592	Tv
AncientRapanui	ATB-1025_AustralTubuai	Yoruba	0.228743	0.00332502	68.7947	Tv
AncientRapanui	ATB-1010_AustralTubuai	Yoruba	0.232941	0.00318701	73.0908	Tv
AncientRapanui	ATB-1021_AustralTubuai	Yoruba	0.233238	0.00310169	75.1971	Tv
AncientRapanui	ATB-1019_AustralTubuai	Yoruba	0.235996	0.00300087	78.6425	Tv
AncientRapanui	ATB-1012_AustralTubuai	Yoruba	0.237057	0.00313212	75.6858	Tv
AncientRapanui	ATB-1007_AustralTubuai	Yoruba	0.237967	0.00312224	76.2167	Tv
AncientRapanui	ATB-1006_AustralTubuai	Yoruba	0.238203	0.00307984	77.3427	Tv
AncientRapanui	ATB-1022_AustralTubuai	Yoruba	0.239573	0.00306805	78.0863	Tv
AncientRapanui	ATB-1009_AustralTubuai	Yoruba	0.239801	0.00319097	75.1498	Tv
AncientRapanui	ATB-1013_AustralTubuai	Yoruba	0.240813	0.00304417	79.1061	Tv
AncientRapanui	ATB-1017_AustralTubuai	Yoruba	0.243191	0.0030561	79.5757	Tv
AncientRapanui	CMK-1013_CookMauke	Yoruba	0.225695	0.00329637	68.4678	Tv
AncientRapanui	CMK-1005_CookMauke	Yoruba	0.231577	0.00317665	72.8996	Tv
AncientRapanui	CMK-1003_CookMauke	Yoruba	0.235386	0.00309112	76.1494	Tv
AncientRapanui	CMK-1001_CookMauke	Yoruba	0.235536	0.00311507	75.6118	Tv
AncientRapanui	CMK-1004_CookMauke	Yoruba	0.236215	0.00308324	76.6128	Tv
AncientRapanui	CMK-1008_CookMauke	Yoruba	0.236885	0.00328759	72.0544	Tv
AncientRapanui	CMK-1015_CookMauke	Yoruba	0.238916	0.00307437	77.7123	Tv
AncientRapanui	CMK-1018_CookMauke	Yoruba	0.239531	0.00306962	78.0328	Tv
AncientRapanui	CMK-1009_CookMauke	Yoruba	0.239625	0.00318428	75.2525	Tv
AncientRapanui	CMK-1020_CookMauke	Yoruba	0.239638	0.00318685	75.1959	Tv
AncientRapanui	CMK-1017_CookMauke	Yoruba	0.239775	0.00320737	74.7575	Tv
AncientRapanui	CMK-1011_CookMauke	Yoruba	0.239855	0.00306618	78.2261	Tv
AncientRapanui	CMK-1016_CookMauke	Yoruba	0.240755	0.00310803	77.4624	Tv
AncientRapanui	CMK-1006_CookMauke	Yoruba	0.240795	0.00312243	77.118	Tv
AncientRapanui	CMK-1012_CookMauke	Yoruba	0.240974	0.00308283	78.1663	Tv
AncientRapanui	CMK-1007_CookMauke	Yoruba	0.241785	0.00317921	76.0517	Tv
AncientRapanui	NMQ1_9_113_NorthMarquesas	Yoruba	0.128663	0.00250087	51.4474	Tv
AncientRapanui	NMQ1_23_213_NorthMarquesas	Yoruba	0.195703	0.00358174	54.639	Tv
AncientRapanui	NMQ1_14_117_NorthMarquesas	Yoruba	0.200584	0.00316992	63.2774	Tv
AncientRapanui	NMQ2_39_039_NorthMarquesas	Yoruba	0.206643	0.0030667	67.383	Tv
AncientRapanui	NMQ1_5_109_NorthMarquesas	Yoruba	0.21355	0.00321615	66.3993	Tv
AncientRapanui	NMQ1_30_087_NorthMarquesas	Yoruba	0.214177	0.00335948	63.7529	Tv
AncientRapanui	NMQ1_38_187_NorthMarquesas	Yoruba	0.216391	0.00306595	70.579	Tv
AncientRapanui	NMQ2_11_225_NorthMarquesas	Yoruba	0.217311	0.0031093	69.8907	Tv
AncientRapanui	NMQ2_36_091_NorthMarquesas	Yoruba	0.224917	0.00316767	71.0039	Tv
AncientRapanui	NMQ1_10_165_NorthMarquesas	Yoruba	0.225057	0.0030882	72.8763	Tv
AncientRapanui	NMQ1_13_069_NorthMarquesas	Yoruba	0.225629	0.00310787	72.5993	Tv
AncientRapanui	NMQ2_20_171_NorthMarquesas	Yoruba	0.228473	0.00297514	76.7941	Tv
AncientRapanui	NMQ2_35_259_NorthMarquesas	Yoruba	0.231039	0.00314193	73.5341	Tv
AncientRapanui	NMQ2_12_019_NorthMarquesas	Yoruba	0.23123	0.0032054	72.1374	Tv
AncientRapanui	NMQ1_2_107_NorthMarquesas	Yoruba	0.232063	0.00311322	74.5412	Tv
AncientRapanui	NMQ2_18_219_NorthMarquesas	Yoruba	0.232431	0.00315775	73.6064	Tv
AncientRapanui	NMQ1_16_223_NorthMarquesas	Yoruba	0.232502	0.00309687	75.0764	Tv
AncientRapanui	NMQ1_15_167_NorthMarquesas	Yoruba	0.232979	0.00309537	75.2668	Tv
AncientRapanui	NMQ1_22_125_NorthMarquesas	Yoruba	0.233094	0.00311845	74.7467	Tv
AncientRapanui	NMQ2_6_231_NorthMarquesas	Yoruba	0.233258	0.00313999	74.2862	Tv
AncientRapanui	NMQ2_21_023_NorthMarquesas	Yoruba	0.235196	0.00318017	73.957	Tv
AncientRapanui	NMQ1_33_133_NorthMarquesas	Yoruba	0.235371	0.00307478	76.5488	Tv
AncientRapanui	NMQ2_17_169_NorthMarquesas	Yoruba	0.235849	0.00312583	75.4517	Tv
AncientRapanui	NMQ1_4_063_NorthMarquesas	Yoruba	0.238952	0.003166	75.4741	Tv
AncientRapanui	NMQ2_8_059_NorthMarquesas	Yoruba	0.262665	0.00316723	82.932	Tv
AncientRapanui	MNG_8_048_MangarevaGambier	Yoruba	0.183727	0.00347087	52.934	Tv
AncientRapanui	MNG_2_036_MangarevaGambier	Yoruba	0.203283	0.00320348	63.4569	Tv
AncientRapanui	MNG_9_005_MangarevaGambier	Yoruba	0.221169	0.003309	66.8387	Tv
AncientRapanui	MNG_3_021_MangarevaGambier	Yoruba	0.226338	0.00312443	72.4413	Tv
AncientRapanui	MNG_13_057_MangarevaGambier	Yoruba	0.232581	0.00321803	72.2741	Tv
AncientRapanui	MNG_7_049_MangarevaGambier	Yoruba	0.235315	0.00330303	71.2421	Tv
AncientRapanui	MNG_6_001_MangarevaGambier	Yoruba	0.241714	0.00307201	78.6828	Tv
AncientRapanui	MNG_1_007_MangarevaGambier	Yoruba	0.242976	0.00320147	75.8953	Tv
AncientRapanui	MNG_5_002_MangarevaGambier	Yoruba	0.243779	0.00308575	79.0016	Tv
AncientRapanui	MNG_14_052_MangarevaGambier	Yoruba	0.244877	0.00307515	79.6311	Tv
AncientRapanui	MNG_4_019_MangarevaGambier	Yoruba	0.246644	0.00319022	77.3126	Tv
AncientRapanui	RNE074_RapaNui2013	Yoruba	0.139923	0.0025971	53.8768	Tv
AncientRapanui	RNE077_RapaNui2013	Yoruba	0.140072	0.00262425	53.3762	Tv
AncientRapanui	RNE065_RapaNui2013	Yoruba	0.141714	0.00272692	51.9686	Tv
AncientRapanui	RNE046_RapaNui2013	Yoruba	0.142779	0.00273657	52.1745	Tv
AncientRapanui	RNE034_RapaNui2013	Yoruba	0.145349	0.00266379	54.5647	Tv
AncientRapanui	RNE011_RapaNui2013	Yoruba	0.145409	0.00268917	54.072	Tv
AncientRapanui	RNE066_RapaNui2013	Yoruba	0.152892	0.00276153	55.3649	Tv
AncientRapanui	RNE063_RapaNui2013	Yoruba	0.153008	0.00298268	51.299	Tv
AncientRapanui	RNE006_RapaNui2013	Yoruba	0.157659	0.00286645	55.0015	Tv
AncientRapanui	RNE020_RapaNui2013	Yoruba	0.157813	0.00284721	55.4273	Tv
AncientRapanui	RNE008_RapaNui2013	Yoruba	0.159321	0.00292481	54.4721	Tv
AncientRapanui	RNE019_RapaNui2013	Yoruba	0.159672	0.00300216	53.1857	Tv
AncientRapanui	RNE058_RapaNui2013	Yoruba	0.164272	0.00293954	55.8835	Tv
AncientRapanui	RNE059_RapaNui2013	Yoruba	0.164767	0.00301806	54.5936	Tv
AncientRapanui	RNE090_RapaNui2013	Yoruba	0.164909	0.002972	55.4874	Tv
AncientRapanui	RNE092_RapaNui2013	Yoruba	0.169434	0.00302425	56.0251	Tv
AncientRapanui	RNE033_RapaNui2013	Yoruba	0.16994	0.00313342	54.2348	Tv
AncientRapanui	RNE109_RapaNui2013	Yoruba	0.177488	0.00292574	60.6641	Tv
AncientRapanui	RNE051_RapaNui2013	Yoruba	0.177738	0.00301253	58.9995	Tv
AncientRapanui	RNE002_RapaNui2013	Yoruba	0.181194	0.00300442	60.309	Tv
AncientRapanui	RNE048_RapaNui2013	Yoruba	0.185352	0.00336514	55.0799	Tv
AncientRapanui	RNE007_RapaNui2013	Yoruba	0.185928	0.00313741	59.2616	Tv
AncientRapanui	RNE093_RapaNui2013	Yoruba	0.186606	0.00297837	62.6538	Tv
AncientRapanui	RNE110_RapaNui2013	Yoruba	0.18972	0.00307328	61.7321	Tv
AncientRapanui	RNE047_RapaNui2013	Yoruba	0.190555	0.00299667	63.589	Tv
AncientRapanui	RNE125_RapaNui2013	Yoruba	0.192581	0.00330032	58.352	Tv
AncientRapanui	RNE028_RapaNui2013	Yoruba	0.192997	0.0029348	65.7617	Tv
AncientRapanui	RNE012_RapaNui2013	Yoruba	0.193483	0.0030596	63.2378	Tv
AncientRapanui	RNE123_RapaNui2013	Yoruba	0.194788	0.00284554	68.4538	Tv
AncientRapanui	RNE107_RapaNui2013	Yoruba	0.195357	0.0033563	58.2063	Tv
AncientRapanui	RNE031_RapaNui2013	Yoruba	0.19538	0.00291996	66.912	Tv
AncientRapanui	RNE015_RapaNui2013	Yoruba	0.195979	0.00301766	64.9439	Tv
AncientRapanui	RNE049_RapaNui2013	Yoruba	0.196511	0.00304992	64.4313	Tv
AncientRapanui	RNE026_RapaNui2013	Yoruba	0.196557	0.00289187	67.9689	Tv
AncientRapanui	RNE009_RapaNui2013	Yoruba	0.197768	0.00289394	68.3386	Tv
AncientRapanui	RNE076_RapaNui2013	Yoruba	0.197829	0.00302063	65.4927	Tv
AncientRapanui	RNE061_RapaNui2013	Yoruba	0.199818	0.00284376	70.2655	Tv
AncientRapanui	RNE035_RapaNui2013	Yoruba	0.201454	0.00300147	67.1184	Tv
AncientRapanui	RNE014_RapaNui2013	Yoruba	0.201829	0.00321767	62.7252	Tv
AncientRapanui	RNE005_RapaNui2013	Yoruba	0.202031	0.0029034	69.5842	Tv
AncientRapanui	RNE097_RapaNui2013	Yoruba	0.204426	0.00355432	57.5149	Tv
AncientRapanui	RNE105_RapaNui2013	Yoruba	0.207233	0.00286835	72.2481	Tv
AncientRapanui	RNE018_RapaNui2013	Yoruba	0.208581	0.00331147	62.9873	Tv
AncientRapanui	RNE098_RapaNui2013	Yoruba	0.214096	0.00326964	65.4798	Tv
AncientRapanui	RNE013_RapaNui2013	Yoruba	0.216203	0.00339065	63.7646	Tv
AncientRapanui	RNE041_RapaNui2013	Yoruba	0.218943	0.00339552	64.4799	Tv
AncientRapanui	RNE025_RapaNui2013	Yoruba	0.219493	0.00337992	64.9402	Tv
AncientRapanui	RNE094_RapaNui2013	Yoruba	0.220083	0.00346491	63.5178	Tv
AncientRapanui	RNE038_RapaNui2013	Yoruba	0.223227	0.00349215	63.9224	Tv
AncientRapanui	RNE081_RapaNui2013	Yoruba	0.223354	0.00355617	62.8076	Tv
AncientRapanui	RNE037_RapaNui2013	Yoruba	0.224278	0.00348082	64.4326	Tv
AncientRapanui	RNE004_RapaNui2013	Yoruba	0.224677	0.00318083	70.6349	Tv
AncientRapanui	RNE082_RapaNui2013	Yoruba	0.224937	0.00334488	67.2481	Tv
AncientRapanui	RNE052_RapaNui2013	Yoruba	0.225486	0.00352789	63.9153	Tv
AncientRapanui	RNE021_RapaNui2013	Yoruba	0.226195	0.0034322	65.9039	Tv
AncientRapanui	RNE127_RapaNui2013	Yoruba	0.22769	0.00345618	65.8793	Tv
AncientRapanui	RNE126_RapaNui2013	Yoruba	0.229318	0.00338635	67.7182	Tv
AncientRapanui	RNE071_RapaNui2013	Yoruba	0.230386	0.00342898	67.188	Tv
AncientRapanui	RNE062_RapaNui2013	Yoruba	0.230783	0.00333024	69.2994	Tv
AncientRapanui	RNE108_RapaNui2013	Yoruba	0.233152	0.00339779	68.6187	Tv
AncientRapanui	RNE083_RapaNui2013	Yoruba	0.233207	0.00348256	66.9643	Tv
AncientRapanui	RNE032_RapaNui2013	Yoruba	0.23374	0.00342717	68.2022	Tv
AncientRapanui	RNE060_RapaNui2013	Yoruba	0.236294	0.00328532	71.924	Tv
AncientRapanui	RNE050_RapaNui2013	Yoruba	0.237756	0.00322756	73.6644	Tv
AncientRapanui	RNE053_RapaNui2013	Yoruba	0.237824	0.00337913	70.3802	Tv
AncientRapanui	RNE078_RapaNui2013	Yoruba	0.239581	0.00332203	72.1187	Tv
AncientRapanui	RNE023_RapaNui2013	Yoruba	0.240429	0.00333633	72.0641	Tv
AncientRapanui	RNE122_RapaNui2013	Yoruba	0.240583	0.00335765	71.6521	Tv
AncientRapanui	RNE024_RapaNui2013	Yoruba	0.249426	0.00336693	74.0812	Tv
AncientRapanui	RNE027_RapaNui2013	Yoruba	0.250141	0.00336204	74.4015	Tv
AncientRapanui	RNE102_RapaNui2013	Yoruba	0.252178	0.00324075	77.8147	Tv
AncientRapanui	RNE064_RapaNui2013	Yoruba	0.252219	0.00329828	76.47	Tv
AncientRapanui	RNE054_RapaNui2013	Yoruba	0.253382	0.00322722	78.514	Tv
AncientRapanui	RNE121_RapaNui2013	Yoruba	0.256731	0.00330683	77.6366	Tv
AncientRapanui	RNE072_RapaNui2013	Yoruba	0.259461	0.00311681	83.2458	Tv
AncientRapanui	RNM402_RapaNui1994	Yoruba	0.145574	0.00265569	54.8162	Tv
AncientRapanui	RNM483_RapaNui1994	Yoruba	0.178569	0.00335558	53.2156	Tv
AncientRapanui	RNM405_RapaNui1994	Yoruba	0.182058	0.00328345	55.447	Tv
AncientRapanui	RNM431_RapaNui1994	Yoruba	0.182134	0.00295219	61.6945	Tv
AncientRapanui	RNM408_RapaNui1994	Yoruba	0.183726	0.0030776	59.6978	Tv
AncientRapanui	RNM564_RapaNui1994	Yoruba	0.186901	0.00312304	59.8461	Tv
AncientRapanui	RNM417_RapaNui1994	Yoruba	0.188259	0.0031237	60.2681	Tv
AncientRapanui	RNM505_RapaNui1994	Yoruba	0.190346	0.00310785	61.2469	Tv
AncientRapanui	RNM344_RapaNui1994	Yoruba	0.192333	0.00315718	60.9194	Tv
AncientRapanui	RNM548_RapaNui1994	Yoruba	0.194355	0.00333785	58.2276	Tv
AncientRapanui	RNM517_RapaNui1994	Yoruba	0.196601	0.0033822	58.1282	Tv
AncientRapanui	RNM529_RapaNui1994	Yoruba	0.197625	0.00337746	58.513	Tv
AncientRapanui	RNM484_RapaNui1994	Yoruba	0.198955	0.00325023	61.2126	Tv
AncientRapanui	RNM349_RapaNui1994	Yoruba	0.199408	0.00344367	57.9058	Tv
AncientRapanui	RNM493_RapaNui1994	Yoruba	0.200829	0.00286671	70.0557	Tv
AncientRapanui	RNM503_RapaNui1994	Yoruba	0.20569	0.0035287	58.2905	Tv
AncientRapanui	RNM558_RapaNui1994	Yoruba	0.206289	0.00341695	60.3724	Tv
AncientRapanui	RNM359_RapaNui1994	Yoruba	0.211384	0.00331464	63.7729	Tv
AncientRapanui	RNM614_RapaNui1994	Yoruba	0.212943	0.00330997	64.3338	Tv
AncientRapanui	RNM577_RapaNui1994	Yoruba	0.214622	0.00317684	67.5583	Tv
AncientRapanui	RNM444_RapaNui1994	Yoruba	0.216415	0.00333813	64.8314	Tv
AncientRapanui	RNM365_RapaNui1994	Yoruba	0.21746	0.00333335	65.2376	Tv
AncientRapanui	RNM429_RapaNui1994	Yoruba	0.217595	0.00335038	64.9463	Tv
AncientRapanui	RNM569_RapaNui1994	Yoruba	0.21938	0.00325903	67.3146	Tv
AncientRapanui	RNM575_RapaNui1994	Yoruba	0.219765	0.00321673	68.3195	Tv
AncientRapanui	RNM501_RapaNui1994	Yoruba	0.219774	0.00338478	64.9301	Tv
AncientRapanui	RNM414_RapaNui1994	Yoruba	0.220613	0.00346254	63.7143	Tv
AncientRapanui	RNM416_RapaNui1994	Yoruba	0.221013	0.00340748	64.861	Tv
AncientRapanui	RNM603_RapaNui1994	Yoruba	0.221332	0.00346223	63.9276	Tv
AncientRapanui	RNM356_RapaNui1994	Yoruba	0.221569	0.0031922	69.4095	Tv
AncientRapanui	RNM459_RapaNui1994	Yoruba	0.224079	0.00332583	67.3753	Tv
AncientRapanui	RNM461_RapaNui1994	Yoruba	0.225395	0.00349189	64.5482	Tv
AncientRapanui	RNM624_RapaNui1994	Yoruba	0.226837	0.00349487	64.9056	Tv
AncientRapanui	RNM615_RapaNui1994	Yoruba	0.227876	0.00364003	62.6027	Tv
AncientRapanui	RNM568_RapaNui1994	Yoruba	0.231119	0.00330937	69.8378	Tv
AncientRapanui	RNM425_RapaNui1994	Yoruba	0.231906	0.00320675	72.3181	Tv
AncientRapanui	RNM623_RapaNui1994	Yoruba	0.232012	0.00323317	71.7598	Tv
AncientRapanui	RNM561_RapaNui1994	Yoruba	0.23244	0.00335999	69.1789	Tv
AncientRapanui	RNM482_RapaNui1994	Yoruba	0.233211	0.00336555	69.2935	Tv
AncientRapanui	RNM368_RapaNui1994	Yoruba	0.235306	0.00364015	64.6417	Tv
AncientRapanui	RNM565_RapaNui1994	Yoruba	0.23986	0.00324655	73.8815	Tv
AncientRapanui	RNM486_RapaNui1994	Yoruba	0.24017	0.00355184	67.6183	Tv
AncientRapanui	RNM594_RapaNui1994	Yoruba	0.240717	0.00328847	73.2001	Tv
AncientRapanui	RNM369_RapaNui1994	Yoruba	0.241021	0.00347881	69.2826	Tv
AncientRapanui	RNM490_RapaNui1994	Yoruba	0.242424	0.00345917	70.0816	Tv
AncientRapanui	RNM531_RapaNui1994	Yoruba	0.242493	0.0034291	70.7163	Tv
AncientRapanui	RNM453_RapaNui1994	Yoruba	0.24497	0.00353327	69.3323	Tv
AncientRapanui	RNM549_RapaNui1994	Yoruba	0.244999	0.00319282	76.7343	Tv
AncientRapanui	RNM607_RapaNui1994	Yoruba	0.245135	0.00323259	75.8323	Tv
AncientRapanui	RNM582_RapaNui1994	Yoruba	0.247027	0.00328629	75.1688	Tv
AncientRapanui	RNM423_RapaNui1994	Yoruba	0.247479	0.00316431	78.2093	Tv
AncientRapanui	RNM613_RapaNui1994	Yoruba	0.247677	0.0030973	79.9653	Tv
AncientRapanui	RNM621_RapaNui1994	Yoruba	0.248086	0.00320444	77.4195	Tv
AncientRapanui	RNM546_RapaNui1994	Yoruba	0.248521	0.00324336	76.6245	Tv
AncientRapanui	RNM535_RapaNui1994	Yoruba	0.248814	0.00336921	73.8495	Tv
AncientRapanui	RNM601_RapaNui1994	Yoruba	0.249113	0.00306545	81.2648	Tv
AncientRapanui	RNM617_RapaNui1994	Yoruba	0.249244	0.00316005	78.8735	Tv
AncientRapanui	RNM415_RapaNui1994	Yoruba	0.24967	0.00324796	76.8697	Tv
AncientRapanui	RNM524_RapaNui1994	Yoruba	0.249869	0.00350113	71.368	Tv
AncientRapanui	RNM587_RapaNui1994	Yoruba	0.249914	0.00323803	77.1808	Tv
AncientRapanui	RNM567_RapaNui1994	Yoruba	0.2501	0.00329605	75.8787	Tv
AncientRapanui	RNM556_RapaNui1994	Yoruba	0.25011	0.00336019	74.4333	Tv
AncientRapanui	RNM590_RapaNui1994	Yoruba	0.250812	0.003209	78.1589	Tv
AncientRapanui	RNM541_RapaNui1994	Yoruba	0.250984	0.00323954	77.4751	Tv
AncientRapanui	RNM536_RapaNui1994	Yoruba	0.251587	0.00331054	75.9956	Tv
AncientRapanui	RNM560_RapaNui1994	Yoruba	0.252444	0.00341251	73.9761	Tv
AncientRapanui	RNM592_RapaNui1994	Yoruba	0.25246	0.00328534	76.8446	Tv
AncientRapanui	RNM599_RapaNui1994	Yoruba	0.252825	0.00354241	71.3709	Tv
AncientRapanui	RNM547_RapaNui1994	Yoruba	0.253018	0.00314737	80.3902	Tv
AncientRapanui	RNM345_RapaNui1994	Yoruba	0.253035	0.00311106	81.334	Tv
AncientRapanui	RNM618_RapaNui1994	Yoruba	0.253693	0.00320721	79.1007	Tv
AncientRapanui	RNM578_RapaNui1994	Yoruba	0.255753	0.00317204	80.6274	Tv
AncientRapanui	RNM551_RapaNui1994	Yoruba	0.2574	0.0032236	79.8486	Tv
AncientRapanui	RNM522_RapaNui1994	Yoruba	0.25766	0.00321893	80.0454	Tv
AncientRapanui	RNM553_RapaNui1994	Yoruba	0.258108	0.00319797	80.7098	Tv
AncientRapanui	RNM608_RapaNui1994	Yoruba	0.258122	0.00313205	82.4133	Tv
AncientRapanui	RNM446_RapaNui1994	Yoruba	0.259384	0.00311415	83.2922	Tv
AncientRapanui	RNM520_RapaNui1994	Yoruba	0.259775	0.00323092	80.4027	Tv
AncientRapanui	RNM597_RapaNui1994	Yoruba	0.260738	0.00330943	78.7862	Tv
AncientRapanui	RNM572_RapaNui1994	Yoruba	0.260744	0.00318949	81.751	Tv
AncientRapanui	RNM588_RapaNui1994	Yoruba	0.262795	0.00315049	83.414	Tv
AncientRapanui	RNM537_RapaNui1994	Yoruba	0.262939	0.00309135	85.0564	Tv
AncientRapanui	RNM596_RapaNui1994	Yoruba	0.265998	0.00318394	83.5439	Tv

## Sheet: Table S6
#Table S6. D-statistics testing for Native American and European admixture using the SNP array dataset.
H1	H2	H3	H4	D	s.e.	Z	nBABA	nABBA	AncientData	Sites
Tonga	19487-RN14	Bolivian	YRI	-0.0201866	0.0040984	-4.92547	40100.9	38514	Pseudohaploid	All
Tonga	19487-RN14	CEU	YRI	-0.00240419	0.00272016	-0.883843	37822	37640.6	Pseudohaploid	All
Tonga	19487-RN14	Totonac	YRI	-0.0173904	0.00402689	-4.31858	39969	38602.6	Pseudohaploid	All
Tonga	19496-RN15	Bolivian	YRI	-0.0265585	0.00377285	-7.03939	40479.4	38384.9	Pseudohaploid	All
Tonga	19496-RN15	CEU	YRI	-0.00150683	0.00262293	-0.574483	37876	37762	Pseudohaploid	All
Tonga	19496-RN15	Totonac	YRI	-0.0253287	0.0037564	-6.7428	40416.3	38419.5	Pseudohaploid	All
Tonga	6132-RN05	Bolivian	YRI	-0.0226536	0.00449761	-5.0368	13694	13087.3	Pseudohaploid	All
Tonga	6132-RN05	CEU	YRI	-0.00229589	0.00307075	-0.747663	12878	12819	Pseudohaploid	All
Tonga	6132-RN05	Totonac	YRI	-0.0156676	0.00438423	-3.57363	13604.8	13185.1	Pseudohaploid	All
Tonga	6765-RN06	Bolivian	YRI	-0.0166061	0.00387776	-4.2824	39691.3	38394.6	Pseudohaploid	All
Tonga	6765-RN06	CEU	YRI	0.00123968	0.00248911	0.498043	37428.3	37521.2	Pseudohaploid	All
Tonga	6765-RN06	Totonac	YRI	-0.0133484	0.0037626	-3.54766	39524.6	38483.3	Pseudohaploid	All
Tonga	6767-RN07	Bolivian	YRI	-0.0195832	0.00395529	-4.95115	37968.4	36509.9	Pseudohaploid	All
Tonga	6767-RN07	CEU	YRI	-0.0030139	0.00259871	-1.15977	35867.5	35651.9	Pseudohaploid	All
Tonga	6767-RN07	Totonac	YRI	-0.018626	0.0038812	-4.79903	37924.6	36537.6	Pseudohaploid	All
Tonga	6769-RN08	Bolivian	YRI	-0.0244185	0.00379227	-6.43902	37717.2	35919.1	Pseudohaploid	All
Tonga	6769-RN08	CEU	YRI	-0.00225982	0.00268591	-0.841361	35403.7	35244	Pseudohaploid	All
Tonga	6769-RN08	Totonac	YRI	-0.0224449	0.00376904	-5.95507	37634	35981.7	Pseudohaploid	All
Tonga	6778-RN09	Bolivian	YRI	-0.0289977	0.004077	-7.11251	31346.9	29580.1	Pseudohaploid	All
Tonga	6778-RN09	CEU	YRI	-1.73532e-05	0.00268759	-0.00645678	29206.9	29205.8	Pseudohaploid	All
Tonga	6778-RN09	Totonac	YRI	-0.0265822	0.00403975	-6.58017	31260.7	29641.8	Pseudohaploid	All
Tonga	6780-RN10	Bolivian	YRI	-0.0323227	0.00408294	-7.91654	39081.9	36634.5	Pseudohaploid	All
Tonga	6780-RN10	CEU	YRI	-0.00266536	0.00261441	-1.01949	36367.6	36174.3	Pseudohaploid	All
Tonga	6780-RN10	Totonac	YRI	-0.027988	0.00397874	-7.03438	38889	36771.4	Pseudohaploid	All
Tonga	6790-RN11	Bolivian	YRI	-0.021615	0.00384806	-5.61712	39139.6	37483.4	Pseudohaploid	All
Tonga	6790-RN11	CEU	YRI	-0.00210802	0.00272458	-0.773703	36842	36687	Pseudohaploid	All
Tonga	6790-RN11	Totonac	YRI	-0.0203337	0.00380819	-5.33946	39053.3	37496.7	Pseudohaploid	All
Tonga	6797-RN12	Bolivian	YRI	-0.0304979	0.00379507	-8.0362	28395.5	26714.8	Pseudohaploid	All
Tonga	6797-RN12	CEU	YRI	-0.00496068	0.00270788	-1.83195	26517.4	26255.6	Pseudohaploid	All
Tonga	6797-RN12	Totonac	YRI	-0.0264638	0.0037053	-7.14213	28257.7	26800.7	Pseudohaploid	All
Tonga	6798-RN13	Bolivian	YRI	-0.0311333	0.00439788	-7.07917	40611.3	38158.9	Pseudohaploid	All
Tonga	6798-RN13	CEU	YRI	-0.0043878	0.00269458	-1.62838	37896.3	37565.2	Pseudohaploid	All
Tonga	6798-RN13	Totonac	YRI	-0.0281164	0.00435707	-6.45306	40468.4	38255	Pseudohaploid	All
Tonga	Bot15	Bolivian	YRI	0.00475839	0.00332811	1.42976	28180.3	28449.8	Pseudohaploid	All
Tonga	Bot15	CEU	YRI	0.0012111	0.0025494	0.475052	27235.7	27301.8	Pseudohaploid	All
Tonga	Bot15	Totonac	YRI	0.00749702	0.00319413	2.34712	28094.3	28518.8	Pseudohaploid	All
Tonga	Bot17	Bolivian	YRI	-0.00792997	0.00355075	-2.23333	27448.2	27016.3	Pseudohaploid	All
Tonga	Bot17	CEU	YRI	0.00205705	0.00267064	0.770246	26121.3	26229	Pseudohaploid	All
Tonga	Bot17	Totonac	YRI	-0.00570881	0.00345847	-1.65067	27374.2	27063.4	Pseudohaploid	All
Tonga	MA2308-RN01	Bolivian	YRI	-0.028076	0.00411401	-6.8245	23596.8	22307.9	Pseudohaploid	All
Tonga	MA2308-RN01	CEU	YRI	0.000152647	0.00282021	0.054126	21963.3	21970	Pseudohaploid	All
Tonga	MA2308-RN01	Totonac	YRI	-0.0245129	0.00399569	-6.13482	23501.4	22376.8	Pseudohaploid	All
Tonga	MA2309-RN02	Bolivian	YRI	-0.0214501	0.00399843	-5.36463	17265.7	16540.5	Pseudohaploid	All
Tonga	MA2309-RN02	CEU	YRI	-0.00193019	0.0027372	-0.705168	16253.4	16190.8	Pseudohaploid	All
Tonga	MA2309-RN02	Totonac	YRI	-0.0167115	0.00390739	-4.27691	17180.2	16615.4	Pseudohaploid	All
Tonga	MA2313-RN03	Bolivian	YRI	-0.0242567	0.00421287	-5.75775	28583.2	27229.4	Pseudohaploid	All
Tonga	MA2313-RN03	CEU	YRI	0.000481894	0.00269947	0.178514	26741.6	26767.4	Pseudohaploid	All
Tonga	MA2313-RN03	Totonac	YRI	-0.0219718	0.00426943	-5.14631	28506.1	27280.4	Pseudohaploid	All
Tonga	MA2314-RN04	Bolivian	YRI	-0.0214085	0.00409902	-5.22285	35946.4	34439.5	Pseudohaploid	All
Tonga	MA2314-RN04	CEU	YRI	-0.000675987	0.00252219	-0.268016	33739.9	33694.3	Pseudohaploid	All
Tonga	MA2314-RN04	Totonac	YRI	-0.0184771	0.00389966	-4.73814	35807	34507.8	Pseudohaploid	All
Tonga	P2080	Bolivian	YRI	-0.0226839	0.0038019	-5.96647	39886.8	38117.4	NA	All
Tonga	P2080	CEU	YRI	-0.00135953	0.00253685	-0.535913	37431.6	37330	NA	All
Tonga	P2080	Totonac	YRI	-0.0177567	0.00376698	-4.71378	39648.2	38264.7	NA	All
Tonga	P2083	Bolivian	YRI	0.0207154	0.00396162	5.22904	42025.6	43803.6	NA	All
Tonga	P2083	CEU	YRI	-0.0600797	0.00304129	-19.7547	44531	39483.5	NA	All
Tonga	P2083	Totonac	YRI	0.0237766	0.0039245	6.05849	41882.4	43922.6	NA	All
Tonga	P2092	Bolivian	YRI	0.0112671	0.00410389	2.74547	42128.1	43088.3	NA	All
Tonga	P2092	CEU	YRI	-0.0554869	0.00291959	-19.005	43940.3	39320.4	NA	All
Tonga	P2092	Totonac	YRI	0.0110094	0.00399478	2.75595	42146.7	43085	NA	All
Tonga	P2094	Bolivian	YRI	-0.0140211	0.0040363	-3.47374	40073.8	38965.5	NA	All
Tonga	P2094	CEU	YRI	-0.0132962	0.00303117	-4.38651	38543.6	37532.1	NA	All
Tonga	P2094	Totonac	YRI	-0.0117842	0.00391229	-3.01209	39938.9	39008.6	NA	All
Tonga	P2095	Bolivian	YRI	-0.0257663	0.00380203	-6.77698	39878	37874.6	NA	All
Tonga	P2095	CEU	YRI	-0.00496323	0.00258958	-1.91662	37470.8	37100.7	NA	All
Tonga	P2095	Totonac	YRI	-0.0239129	0.00381493	-6.26824	39790.4	37931.8	NA	All
Tonga	P2	Bolivian	YRI	0.00460369	0.00288179	1.59751	38395.9	38751	NA	All
Tonga	P2	CEU	YRI	0.0131445	0.00193955	6.77708	36740.9	37719.6	NA	All
Tonga	P2	Totonac	YRI	0.00839023	0.00284023	2.95407	38230.6	38877.6	NA	All
Tonga	P53	Bolivian	YRI	-0.0238805	0.00381232	-6.26405	40406.2	38521.3	NA	All
Tonga	P53	CEU	YRI	-0.00304811	0.00250419	-1.21721	37989.8	37758.9	NA	All
Tonga	P53	Totonac	YRI	-0.0195754	0.003695	-5.29779	40192.6	38649.3	NA	All
Tonga	P6	Bolivian	YRI	0.00557002	0.00316476	1.76001	39102.2	39540.2	NA	All
Tonga	P6	CEU	YRI	0.00146477	0.00227604	0.64356	37939	38050.3	NA	All
Tonga	P6	Totonac	YRI	0.00772904	0.00307571	2.51293	38993.2	39600.7	NA	All
Tonga	19487-RN14	Bolivian	YRI	-0.0259471	0.00463537	-5.59763	12334.5	11710.6	Pseudohaploid	Tv
Tonga	19487-RN14	CEU	YRI	-0.00546472	0.00318194	-1.71742	11604.9	11478.7	Pseudohaploid	Tv
Tonga	19487-RN14	Totonac	YRI	-0.0233598	0.0045524	-5.13132	12308.4	11746.5	Pseudohaploid	Tv
Tonga	19496-RN15	Bolivian	YRI	-0.031166	0.00430603	-7.23775	12379.1	11630.8	Pseudohaploid	Tv
Tonga	19496-RN15	CEU	YRI	-0.00267383	0.00308675	-0.866229	11537.7	11476.1	Pseudohaploid	Tv
Tonga	19496-RN15	Totonac	YRI	-0.0313315	0.00430384	-7.2799	12388.2	11635.5	Pseudohaploid	Tv
Tonga	6132-RN05	Bolivian	YRI	-0.0314464	0.00571735	-5.50016	4135.63	3883.46	Pseudohaploid	Tv
Tonga	6132-RN05	CEU	YRI	-0.00840857	0.00426253	-1.97267	3890.09	3825.22	Pseudohaploid	Tv
Tonga	6132-RN05	Totonac	YRI	-0.023505	0.00575432	-4.08477	4110.94	3922.12	Pseudohaploid	Tv
Tonga	6765-RN06	Bolivian	YRI	-0.025044	0.00455964	-5.49255	12105.1	11513.6	Pseudohaploid	Tv
Tonga	6765-RN06	CEU	YRI	-0.00366995	0.00307094	-1.19506	11366.1	11283	Pseudohaploid	Tv
Tonga	6765-RN06	Totonac	YRI	-0.0218892	0.00435	-5.03199	12066.1	11549.2	Pseudohaploid	Tv
Tonga	6767-RN07	Bolivian	YRI	-0.0251729	0.00453015	-5.55676	11618.1	11047.6	Pseudohaploid	Tv
Tonga	6767-RN07	CEU	YRI	-0.00565203	0.00317303	-1.78127	10941.5	10818.6	Pseudohaploid	Tv
Tonga	6767-RN07	Totonac	YRI	-0.0265068	0.00448958	-5.90408	11645.2	11043.8	Pseudohaploid	Tv
Tonga	6769-RN08	Bolivian	YRI	-0.0322335	0.00445247	-7.23948	11582.7	10859.3	Pseudohaploid	Tv
Tonga	6769-RN08	CEU	YRI	-0.00645011	0.00326515	-1.97544	10839.2	10700.3	Pseudohaploid	Tv
Tonga	6769-RN08	Totonac	YRI	-0.0298684	0.00443177	-6.73962	11564.3	10893.6	Pseudohaploid	Tv
Tonga	6778-RN09	Bolivian	YRI	-0.0347628	0.00487919	-7.12472	9648.08	8999.83	Pseudohaploid	Tv
Tonga	6778-RN09	CEU	YRI	-0.00337702	0.0033404	-1.01096	8973.53	8913.12	Pseudohaploid	Tv
Tonga	6778-RN09	Totonac	YRI	-0.0349532	0.00483603	-7.22767	9665.06	9012.23	Pseudohaploid	Tv
Tonga	6780-RN10	Bolivian	YRI	-0.0332146	0.00458128	-7.25007	12061.6	11286.1	Pseudohaploid	Tv
Tonga	6780-RN10	CEU	YRI	-0.00525001	0.00316753	-1.65745	11253	11135.5	Pseudohaploid	Tv
Tonga	6780-RN10	Totonac	YRI	-0.030548	0.0045317	-6.74096	12030.5	11317.3	Pseudohaploid	Tv
Tonga	6790-RN11	Bolivian	YRI	-0.0267515	0.00439877	-6.08158	11959.9	11336.7	Pseudohaploid	Tv
Tonga	6790-RN11	CEU	YRI	-0.00424045	0.00327798	-1.29362	11222.9	11128.1	Pseudohaploid	Tv
Tonga	6790-RN11	Totonac	YRI	-0.025924	0.00439102	-5.90387	11944.9	11341.3	Pseudohaploid	Tv
Tonga	6797-RN12	Bolivian	YRI	-0.0345869	0.0044656	-7.74518	8722.09	8138.92	Pseudohaploid	Tv
Tonga	6797-RN12	CEU	YRI	-0.0091218	0.00335795	-2.71648	8148.37	8001.06	Pseudohaploid	Tv
Tonga	6797-RN12	Totonac	YRI	-0.0311448	0.00440294	-7.07365	8688.25	8163.41	Pseudohaploid	Tv
Tonga	6798-RN13	Bolivian	YRI	-0.0350414	0.00483566	-7.24647	12663.8	11806.3	Pseudohaploid	Tv
Tonga	6798-RN13	CEU	YRI	-0.00579313	0.00317431	-1.825	11797.7	11661.8	Pseudohaploid	Tv
Tonga	6798-RN13	Totonac	YRI	-0.0317624	0.00476664	-6.66347	12624.5	11847.2	Pseudohaploid	Tv
Tonga	Bot15	Bolivian	YRI	-0.0020397	0.00397515	-0.513114	8577.82	8542.9	Pseudohaploid	Tv
Tonga	Bot15	CEU	YRI	-0.00231342	0.003184	-0.726577	8270.45	8232.27	Pseudohaploid	Tv
Tonga	Bot15	Totonac	YRI	0.0016502	0.00385111	0.428499	8558.9	8587.2	Pseudohaploid	Tv
Tonga	Bot17	Bolivian	YRI	-0.0103081	0.00430299	-2.39557	8491.63	8318.35	Pseudohaploid	Tv
Tonga	Bot17	CEU	YRI	0.00224125	0.00331199	0.67671	8060.47	8096.68	Pseudohaploid	Tv
Tonga	Bot17	Totonac	YRI	-0.00743317	0.00416511	-1.78463	8469.96	8344.97	Pseudohaploid	Tv
Tonga	MA2308-RN01	Bolivian	YRI	-0.0279331	0.00494042	-5.65399	7264.82	6869.99	Pseudohaploid	Tv
Tonga	MA2308-RN01	CEU	YRI	-0.00135084	0.00364853	-0.370242	6773.46	6755.19	Pseudohaploid	Tv
Tonga	MA2308-RN01	Totonac	YRI	-0.0239536	0.00483424	-4.95498	7241.76	6902.94	Pseudohaploid	Tv
Tonga	MA2309-RN02	Bolivian	YRI	-0.0284349	0.00511353	-5.56071	5340.65	5045.32	Pseudohaploid	Tv
Tonga	MA2309-RN02	CEU	YRI	-0.00504452	0.0039599	-1.2739	5018.56	4968.18	Pseudohaploid	Tv
Tonga	MA2309-RN02	Totonac	YRI	-0.0232898	0.00507235	-4.59152	5321.41	5079.18	Pseudohaploid	Tv
Tonga	MA2313-RN03	Bolivian	YRI	-0.0292178	0.00491983	-5.93878	8803.84	8303.98	Pseudohaploid	Tv
Tonga	MA2313-RN03	CEU	YRI	-0.00133819	0.00339006	-0.394739	8223.23	8201.25	Pseudohaploid	Tv
Tonga	MA2313-RN03	Totonac	YRI	-0.0277188	0.0050157	-5.52641	8797.35	8322.8	Pseudohaploid	Tv
Tonga	MA2314-RN04	Bolivian	YRI	-0.0213529	0.00461324	-4.6286	11082.3	10618.9	Pseudohaploid	Tv
Tonga	MA2314-RN04	CEU	YRI	-0.000571368	0.00303487	-0.188267	10399.1	10387.2	Pseudohaploid	Tv
Tonga	MA2314-RN04	Totonac	YRI	-0.0201841	0.00451333	-4.47209	11072.7	10634.5	Pseudohaploid	Tv
Tonga	P2080	Bolivian	YRI	-0.020299	0.00413574	-4.90818	12402.1	11908.7	NA	Tv
Tonga	P2080	CEU	YRI	0.000990855	0.0028389	0.349028	11646.1	11669.2	NA	Tv
Tonga	P2080	Totonac	YRI	-0.0156506	0.00406508	-3.85002	12343.2	11962.8	NA	Tv
Tonga	P2083	Bolivian	YRI	0.0206825	0.00424696	4.86997	13088.5	13641.4	NA	Tv
Tonga	P2083	CEU	YRI	-0.0616188	0.00328564	-18.754	13907.9	12293.4	NA	Tv
Tonga	P2083	Totonac	YRI	0.0235123	0.00419968	5.5986	13055.5	13684.2	NA	Tv
Tonga	P2092	Bolivian	YRI	0.0109324	0.00438657	2.49224	13144.8	13435.4	NA	Tv
Tonga	P2092	CEU	YRI	-0.0562724	0.00318102	-17.69	13733.2	12269.9	NA	Tv
Tonga	P2092	Totonac	YRI	0.0103822	0.00427644	2.42776	13162.3	13438.5	NA	Tv
Tonga	P2094	Bolivian	YRI	-0.0116796	0.00439244	-2.65903	12449.1	12161.7	NA	Tv
Tonga	P2094	CEU	YRI	-0.0131149	0.00342596	-3.82809	12017.3	11706.2	NA	Tv
Tonga	P2094	Totonac	YRI	-0.0107116	0.00428806	-2.49801	12434.4	12170.9	NA	Tv
Tonga	P2095	Bolivian	YRI	-0.02323	0.00417557	-5.56331	12359.5	11798.3	NA	Tv
Tonga	P2095	CEU	YRI	-0.00459449	0.00291497	-1.57617	11653.7	11547.1	NA	Tv
Tonga	P2095	Totonac	YRI	-0.0225546	0.00415802	-5.42435	12362.9	11817.5	NA	Tv
Tonga	P2	Bolivian	YRI	0.00822181	0.00326587	2.5175	11894.3	12091.5	NA	Tv
Tonga	P2	CEU	YRI	0.0160808	0.00237086	6.78269	11398.7	11771.3	NA	Tv
Tonga	P2	Totonac	YRI	0.0122384	0.00325836	3.75601	11849.5	12143.1	NA	Tv
Tonga	P53	Bolivian	YRI	-0.0230061	0.00408138	-5.63685	12558.1	11993.3	NA	Tv
Tonga	P53	CEU	YRI	-0.00338036	0.00280249	-1.2062	11836.1	11756.4	NA	Tv
Tonga	P53	Totonac	YRI	-0.018416	0.00391488	-4.70409	12501.6	12049.4	NA	Tv
Tonga	P6	Bolivian	YRI	0.00465131	0.00346575	1.34208	12139.2	12252.7	NA	Tv
Tonga	P6	CEU	YRI	0.000955418	0.00260233	0.36714	11782.8	11805.3	NA	Tv
Tonga	P6	Totonac	YRI	0.00732059	0.0033618	2.17758	12107.7	12286.3	NA	Tv
Tonga	Bot15	Bolivian	YRI	-0.00304034	0.00344304	-0.883042	34745	34534.4	Imputed	All
Tonga	Bot15	CEU	YRI	-0.00191082	0.00265097	-0.720802	33407.2	33279.8	Imputed	All
Tonga	Bot15	Totonac	YRI	0.00126411	0.00325945	0.38783	34573.1	34660.6	Imputed	All
Tonga	Bot17	Bolivian	YRI	-0.00991646	0.00341066	-2.90749	35421.5	34725.9	Imputed	All
Tonga	Bot17	CEU	YRI	0.000411953	0.00261844	0.157328	33734.9	33762.7	Imputed	All
Tonga	Bot17	Totonac	YRI	-0.00774249	0.00326561	-2.37092	35336.6	34793.6	Imputed	All
Tonga	RN01	Bolivian	YRI	-0.03385	0.00417068	-8.11618	34361.5	32111.4	Imputed	All
Tonga	RN01	CEU	YRI	-0.00358807	0.00286986	-1.25026	31995.2	31766.4	Imputed	All
Tonga	RN01	Totonac	YRI	-0.0307414	0.00407641	-7.54131	34227.4	32185.8	Imputed	All
Tonga	RN02	Bolivian	YRI	-0.0310238	0.00404675	-7.66634	31346.6	29460.1	Imputed	All
Tonga	RN02	CEU	YRI	-0.00605894	0.00278672	-2.17422	29410.5	29056.3	Imputed	All
Tonga	RN02	Totonac	YRI	-0.0252502	0.00398069	-6.34318	31150.6	29616.2	Imputed	All
Tonga	RN03	Bolivian	YRI	-0.0323586	0.00431984	-7.49068	35301.5	33088.5	Imputed	All
Tonga	RN03	CEU	YRI	-0.00153787	0.00274164	-0.560929	32836.2	32735.4	Imputed	All
Tonga	RN03	Totonac	YRI	-0.0285192	0.00432533	-6.59353	35142.1	33193.2	Imputed	All
Tonga	RN04	Bolivian	YRI	-0.0267977	0.00414968	-6.45779	37541.4	35581.9	Imputed	All
Tonga	RN04	CEU	YRI	-0.00235541	0.00246201	-0.956703	35112.1	34947	Imputed	All
Tonga	RN04	Totonac	YRI	-0.0239046	0.0039185	-6.10044	37409.8	35663.1	Imputed	All
Tonga	RN05	Bolivian	YRI	-0.0387548	0.00493053	-7.86018	25521.9	23617.5	Imputed	All
Tonga	RN05	CEU	YRI	-0.00674173	0.003147	-2.14227	23774.2	23455.7	Imputed	All
Tonga	RN05	Totonac	YRI	-0.0320334	0.00479024	-6.68721	25337.9	23765	Imputed	All
Tonga	RN06	Bolivian	YRI	-0.0246434	0.00391676	-6.29179	37465.8	35663.6	Imputed	All
Tonga	RN06	CEU	YRI	-0.00229479	0.00247223	-0.92823	35139	34978.1	Imputed	All
Tonga	RN06	Totonac	YRI	-0.0207181	0.00378704	-5.47079	37281.7	35768.2	Imputed	All
Tonga	RN07	Bolivian	YRI	-0.0264079	0.00401302	-6.58055	37112.4	35202.7	Imputed	All
Tonga	RN07	CEU	YRI	-0.00577191	0.00264461	-2.18252	34906.9	34506.3	Imputed	All
Tonga	RN07	Totonac	YRI	-0.0259193	0.00392534	-6.60308	37093.3	35219	Imputed	All
Tonga	RN08	Bolivian	YRI	-0.0292804	0.00391464	-7.47972	37365.4	35239.5	Imputed	All
Tonga	RN08	CEU	YRI	-0.00430357	0.00271272	-1.58644	34969.6	34669.9	Imputed	All
Tonga	RN08	Totonac	YRI	-0.027862	0.00389531	-7.15271	37306.3	35283.8	Imputed	All
Tonga	RN09	Bolivian	YRI	-0.0374741	0.00408525	-9.17303	36287.4	33666	Imputed	All
Tonga	RN09	CEU	YRI	-0.00425112	0.00272035	-1.56271	33676.8	33391.7	Imputed	All
Tonga	RN09	Totonac	YRI	-0.0351246	0.00410385	-8.55894	36180	33724.6	Imputed	All
Tonga	RN10	Bolivian	YRI	-0.035748	0.00410761	-8.70286	38895.9	36210.9	Imputed	All
Tonga	RN10	CEU	YRI	-0.00405573	0.00260291	-1.55815	36109.6	35817.9	Imputed	All
Tonga	RN10	Totonac	YRI	-0.0317719	0.00393456	-8.07509	38709.9	36325.9	Imputed	All
Tonga	RN11	Bolivian	YRI	-0.0297388	0.00388467	-7.65542	37764.3	35583	Imputed	All
Tonga	RN11	CEU	YRI	-0.00590435	0.00276842	-2.13275	35353.6	34938.6	Imputed	All
Tonga	RN11	Totonac	YRI	-0.0278767	0.00385909	-7.22365	37660.8	35618.1	Imputed	All
Tonga	RN12	Bolivian	YRI	-0.0376364	0.00383972	-9.80185	35887.5	33284.2	Imputed	All
Tonga	RN12	CEU	YRI	-0.00655961	0.0027776	-2.36161	33361.4	32926.6	Imputed	All
Tonga	RN12	Totonac	YRI	-0.0328114	0.00379042	-8.6564	35690.7	33422.9	Imputed	All
Tonga	RN13	Bolivian	YRI	-0.0324791	0.00431184	-7.53255	40316.4	37779.9	Imputed	All
Tonga	RN13	CEU	YRI	-0.0053853	0.00265418	-2.02899	37598.9	37196.1	Imputed	All
Tonga	RN13	Totonac	YRI	-0.0293432	0.00427963	-6.85647	40177.4	37886.7	Imputed	All
Tonga	RN14	Bolivian	YRI	-0.0249988	0.00412293	-6.06336	39681.4	37745.8	Imputed	All
Tonga	RN14	CEU	YRI	-0.00427871	0.00263756	-1.62222	37273.4	36955.8	Imputed	All
Tonga	RN14	Totonac	YRI	-0.0230306	0.00403496	-5.70777	39582.2	37800	Imputed	All
Tonga	RN15	Bolivian	YRI	-0.0330798	0.00378587	-8.73768	39369.8	36848.5	Imputed	All
Tonga	RN15	CEU	YRI	-0.00404459	0.00261715	-1.54542	36665.9	36370.5	Imputed	All
Tonga	RN15	Totonac	YRI	-0.0314238	0.00381786	-8.23074	39299.3	36904.7	Imputed	All
Tonga	Bot15	Bolivian	YRI	-0.00467965	0.00373777	-1.25199	10862.3	10761.1	Imputed	Tv
Tonga	Bot15	CEU	YRI	-0.00279758	0.00295752	-0.94592	10450.2	10391.9	Imputed	Tv
Tonga	Bot15	Totonac	YRI	-0.000628912	0.00362102	-0.173684	10819.7	10806.1	Imputed	Tv
Tonga	Bot17	Bolivian	YRI	-0.0118953	0.0037895	-3.13902	11094.5	10833.6	Imputed	Tv
Tonga	Bot17	CEU	YRI	0.000707458	0.00303754	0.232905	10551.6	10566.5	Imputed	Tv
Tonga	Bot17	Totonac	YRI	-0.00902769	0.00366286	-2.46466	11067.3	10869.3	Imputed	Tv
Tonga	RN01	Bolivian	YRI	-0.0302792	0.00445374	-6.7986	10726.7	10096.2	Imputed	Tv
Tonga	RN01	CEU	YRI	-0.00328379	0.00311997	-1.05251	10030.9	9965.26	Imputed	Tv
Tonga	RN01	Totonac	YRI	-0.0289011	0.00434371	-6.65356	10713.6	10111.7	Imputed	Tv
Tonga	RN02	Bolivian	YRI	-0.0306543	0.00434275	-7.05873	9804.1	9220.9	Imputed	Tv
Tonga	RN02	CEU	YRI	-0.00514876	0.00317249	-1.62294	9206.91	9112.59	Imputed	Tv
Tonga	RN02	Totonac	YRI	-0.025669	0.0043132	-5.95127	9762.58	9273.93	Imputed	Tv
Tonga	RN03	Bolivian	YRI	-0.0326028	0.00460612	-7.07816	11065.5	10366.7	Imputed	Tv
Tonga	RN03	CEU	YRI	-0.00222489	0.00317219	-0.701375	10319.3	10273.5	Imputed	Tv
Tonga	RN03	Totonac	YRI	-0.0283783	0.00465332	-6.0985	11024.2	10415.7	Imputed	Tv
Tonga	RN04	Bolivian	YRI	-0.0250155	0.00444664	-5.62572	11743	11169.8	Imputed	Tv
Tonga	RN04	CEU	YRI	3.8573e-06	0.00280466	0.00137532	10985.7	10985.8	Imputed	Tv
Tonga	RN04	Totonac	YRI	-0.0234102	0.00427495	-5.47612	11730.9	11194.2	Imputed	Tv
Tonga	RN05	Bolivian	YRI	-0.040038	0.00535905	-7.4711	8019.11	7401.69	Imputed	Tv
Tonga	RN05	CEU	YRI	-0.00876091	0.00356224	-2.45938	7480.61	7350.68	Imputed	Tv
Tonga	RN05	Totonac	YRI	-0.0337087	0.0051658	-6.52537	7967.38	7447.76	Imputed	Tv
Tonga	RN06	Bolivian	YRI	-0.0280842	0.00435916	-6.44259	11956	11302.8	Imputed	Tv
Tonga	RN06	CEU	YRI	-0.00412995	0.00281042	-1.46951	11205.3	11113.1	Imputed	Tv
Tonga	RN06	Totonac	YRI	-0.0245097	0.00414793	-5.9089	11911.1	11341.2	Imputed	Tv
Tonga	RN07	Bolivian	YRI	-0.0278954	0.00440763	-6.32889	11723.3	11087	Imputed	Tv
Tonga	RN07	CEU	YRI	-0.00577081	0.0030922	-1.86625	11027.3	10900.7	Imputed	Tv
Tonga	RN07	Totonac	YRI	-0.0283358	0.00429354	-6.59963	11738.2	11091.3	Imputed	Tv
Tonga	RN08	Bolivian	YRI	-0.0326695	0.00430592	-7.58711	11793.7	11047.5	Imputed	Tv
Tonga	RN08	CEU	YRI	-0.00610778	0.00312809	-1.95256	11037.9	10903.9	Imputed	Tv
Tonga	RN08	Totonac	YRI	-0.0306525	0.0042632	-7.19002	11776.2	11075.7	Imputed	Tv
Tonga	RN09	Bolivian	YRI	-0.0400983	0.0044411	-9.02892	11407.6	10528	Imputed	Tv
Tonga	RN09	CEU	YRI	-0.00476688	0.00305852	-1.55856	10576.1	10475.7	Imputed	Tv
Tonga	RN09	Totonac	YRI	-0.0382113	0.00446023	-8.56713	11393.9	10555.2	Imputed	Tv
Tonga	RN10	Bolivian	YRI	-0.0349605	0.00440684	-7.93324	12149.5	11328.7	Imputed	Tv
Tonga	RN10	CEU	YRI	-0.00368383	0.00291471	-1.26388	11295.4	11212.5	Imputed	Tv
Tonga	RN10	Totonac	YRI	-0.0313686	0.00430781	-7.2818	12102.6	11366.4	Imputed	Tv
Tonga	RN11	Bolivian	YRI	-0.0286619	0.00413076	-6.93865	11926.8	11262.1	Imputed	Tv
Tonga	RN11	CEU	YRI	-0.00464855	0.00309266	-1.50309	11177.4	11074	Imputed	Tv
Tonga	RN11	Totonac	YRI	-0.0271492	0.00416173	-6.52353	11907.4	11278	Imputed	Tv
Tonga	RN12	Bolivian	YRI	-0.0390758	0.00413778	-9.44364	11224.8	10380.6	Imputed	Tv
Tonga	RN12	CEU	YRI	-0.00885703	0.00313761	-2.82286	10461.3	10277.6	Imputed	Tv
Tonga	RN12	Totonac	YRI	-0.0349324	0.00407433	-8.57377	11179.6	10424.9	Imputed	Tv
Tonga	RN13	Bolivian	YRI	-0.0339928	0.00455891	-7.45635	12563.7	11737.6	Imputed	Tv
Tonga	RN13	CEU	YRI	-0.00663326	0.00290134	-2.28628	11725.4	11570.9	Imputed	Tv
Tonga	RN13	Totonac	YRI	-0.0308417	0.00453212	-6.80514	12532.2	11782.3	Imputed	Tv
Tonga	RN14	Bolivian	YRI	-0.0277495	0.00440607	-6.298	12421.6	11750.9	Imputed	Tv
Tonga	RN14	CEU	YRI	-0.00536642	0.00285695	-1.87837	11660.1	11535.6	Imputed	Tv
Tonga	RN14	Totonac	YRI	-0.026005	0.00430557	-6.03984	12404	11775.2	Imputed	Tv
Tonga	RN15	Bolivian	YRI	-0.034368	0.0040371	-8.51305	12402.9	11578.7	Imputed	Tv
Tonga	RN15	CEU	YRI	-0.00408269	0.00283639	-1.4394	11555.6	11461.6	Imputed	Tv
Tonga	RN15	Totonac	YRI	-0.033361	0.00403685	-8.26411	12404.1	11603.2	Imputed	Tv

## Sheet: Table S7
#Table S7. D-statistics measuring symmetry between 'Ancient Rapanui' and 'Ancient Polynesians' with respect to a the SGDP worldwide whole-genome reference panel.
H1	H2	H3	H4	D	s.e.	Z	nBABA	nABBA	AncientData	Sites	ImputationPanel
AncientPolynesian	19487-RN14	Aari	Yoruba	-0.00311932	0.00343142	-0.909048	194042	192835	Pseudohaploid	All	NA
AncientPolynesian	19487-RN14	Abkhasian	Yoruba	-0.00629237	0.00419328	-1.50058	221303	218535	Pseudohaploid	All	NA
AncientPolynesian	19487-RN14	Adygei	Yoruba	-0.00441444	0.00435773	-1.01301	221600	219652	Pseudohaploid	All	NA
AncientPolynesian	19487-RN14	Agaw	Yoruba	-0.00420971	0.00378949	-1.11089	203033	201330	Pseudohaploid	All	NA
AncientPolynesian	19487-RN14	Albanian	Yoruba	-0.00103699	0.00498116	-0.208182	219995	219540	Pseudohaploid	All	NA
AncientPolynesian	19487-RN14	Aleut	Yoruba	-0.00937629	0.00465939	-2.01234	229967	225695	Pseudohaploid	All	NA
AncientPolynesian	19487-RN14	Altaian	Yoruba	-0.00224366	0.00549391	-0.408391	230106	229076	Pseudohaploid	All	NA
AncientPolynesian	19487-RN14	Amhara	Yoruba	-0.00401043	0.00362997	-1.10481	201516	199906	Pseudohaploid	All	NA
AncientPolynesian	19487-RN14	Ami	Yoruba	0.00611431	0.00512348	1.19339	235045	237937	Pseudohaploid	All	NA
AncientPolynesian	19487-RN14	Armenian	Yoruba	-0.00214755	0.00437727	-0.490614	219860	218917	Pseudohaploid	All	NA
AncientPolynesian	19487-RN14	Atayal	Yoruba	0.00304359	0.00588435	0.517235	235283	236719	Pseudohaploid	All	NA
AncientPolynesian	19487-RN14	Australian	Yoruba	0.00443515	0.00495461	0.895156	229073	231114	Pseudohaploid	All	NA
AncientPolynesian	19487-RN14	Baka	Yoruba	0.000648894	0.00310066	0.209276	180349	180583	Pseudohaploid	All	NA
AncientPolynesian	19487-RN14	Bakola	Yoruba	-0.0019147	0.00296977	-0.64473	181152	180459	Pseudohaploid	All	NA
AncientPolynesian	19487-RN14	Balochi	Yoruba	-0.00718439	0.00517604	-1.38801	221323	218166	Pseudohaploid	All	NA
AncientPolynesian	19487-RN14	BantuHerero	Yoruba	-0.0013553	0.00323288	-0.419224	179555	179069	Pseudohaploid	All	NA
AncientPolynesian	19487-RN14	BantuKenya	Yoruba	0.000755043	0.00303607	0.248691	180591	180864	Pseudohaploid	All	NA
AncientPolynesian	19487-RN14	BantuTswana	Yoruba	0.00196513	0.00310343	0.633213	179363	180069	Pseudohaploid	All	NA
AncientPolynesian	19487-RN14	Basque	Yoruba	0.00102553	0.00444887	0.230514	219315	219765	Pseudohaploid	All	NA
AncientPolynesian	19487-RN14	BedouinB	Yoruba	-0.00153315	0.00437791	-0.350201	216948	216284	Pseudohaploid	All	NA
AncientPolynesian	19487-RN14	Bedzan	Yoruba	0.00183718	0.00312509	0.58788	180527	181191	Pseudohaploid	All	NA
AncientPolynesian	19487-RN14	Bengali	Yoruba	0.00168923	0.00413879	0.408146	223565	224321	Pseudohaploid	All	NA
AncientPolynesian	19487-RN14	Bergamo	Yoruba	-0.00416528	0.00413916	-1.00631	220463	218634	Pseudohaploid	All	NA
AncientPolynesian	19487-RN14	Biaka	Yoruba	-0.000899089	0.00301824	-0.297885	181018	180693	Pseudohaploid	All	NA
AncientPolynesian	19487-RN14	Bougainville	Yoruba	0.000673835	0.00496253	0.135785	233238	233552	Pseudohaploid	All	NA
AncientPolynesian	19487-RN14	Brahmin	Yoruba	-0.00335082	0.00412352	-0.812612	223116	221626	Pseudohaploid	All	NA
AncientPolynesian	19487-RN14	Brahui	Yoruba	-0.00306952	0.00432025	-0.710496	220259	218911	Pseudohaploid	All	NA
AncientPolynesian	19487-RN14	Bulala	Yoruba	-0.00104694	0.00301369	-0.347393	185278	184891	Pseudohaploid	All	NA
AncientPolynesian	19487-RN14	Bulgarian	Yoruba	0.00262842	0.00419202	0.627005	219421	220577	Pseudohaploid	All	NA
AncientPolynesian	19487-RN14	Burmese	Yoruba	0.000256776	0.00438929	0.0585007	231656	231775	Pseudohaploid	All	NA
AncientPolynesian	19487-RN14	Burusho	Yoruba	-0.00291683	0.00425429	-0.685621	223409	222110	Pseudohaploid	All	NA
AncientPolynesian	19487-RN14	Cambodian	Yoruba	0.00728304	0.00440777	1.65232	230932	234321	Pseudohaploid	All	NA
AncientPolynesian	19487-RN14	Chane	Yoruba	-0.0199305	0.00601397	-3.31404	236330	227093	Pseudohaploid	All	NA
AncientPolynesian	19487-RN14	Chechen	Yoruba	-0.014166	0.00501175	-2.82655	224070	217811	Pseudohaploid	All	NA
AncientPolynesian	19487-RN14	Chipewyan	Yoruba	-0.0175184	0.00523127	-3.34879	235085	226990	Pseudohaploid	All	NA
AncientPolynesian	19487-RN14	Chukchi	Yoruba	-0.00852512	0.00515215	-1.65467	228234	224375	Pseudohaploid	All	NA
AncientPolynesian	19487-RN14	Cree	Yoruba	-0.0134945	0.00500405	-2.69673	231054	224902	Pseudohaploid	All	NA
AncientPolynesian	19487-RN14	Crete	Yoruba	-0.00629786	0.00432401	-1.45649	220113	217358	Pseudohaploid	All	NA
AncientPolynesian	19487-RN14	Czech	Yoruba	-0.00289228	0.00485432	-0.595815	219002	217739	Pseudohaploid	All	NA
AncientPolynesian	19487-RN14	Dai	Yoruba	0.00413243	0.00434123	0.951903	233331	235268	Pseudohaploid	All	NA
AncientPolynesian	19487-RN14	Daur	Yoruba	-0.00110204	0.00483701	-0.227835	232969	232456	Pseudohaploid	All	NA
AncientPolynesian	19487-RN14	Dinka	Yoruba	-0.00245545	0.00291195	-0.843233	184152	183250	Pseudohaploid	All	NA
AncientPolynesian	19487-RN14	Druze	Yoruba	-0.000466736	0.00418788	-0.111449	217572	217369	Pseudohaploid	All	NA
AncientPolynesian	19487-RN14	Dusun	Yoruba	0.00318807	0.00473276	0.673618	234906	236408	Pseudohaploid	All	NA
AncientPolynesian	19487-RN14	Elmolo	Yoruba	-0.00188665	0.00310478	-0.60766	192657	191931	Pseudohaploid	All	NA
AncientPolynesian	19487-RN14	English	Yoruba	-0.00468028	0.00436662	-1.07183	221111	219051	Pseudohaploid	All	NA
AncientPolynesian	19487-RN14	Esan	Yoruba	-0.00387094	0.00306935	-1.26116	178644	177267	Pseudohaploid	All	NA
AncientPolynesian	19487-RN14	Eskimo_Chaplin	Yoruba	-0.0111734	0.0055873	-1.99978	234446	229265	Pseudohaploid	All	NA
AncientPolynesian	19487-RN14	Eskimo_Naukan	Yoruba	-0.00961089	0.00495005	-1.94157	234346	229884	Pseudohaploid	All	NA
AncientPolynesian	19487-RN14	Eskimo_Sireniki	Yoruba	-0.0085433	0.00477707	-1.7884	233900	229938	Pseudohaploid	All	NA
AncientPolynesian	19487-RN14	Estonian	Yoruba	-0.00580232	0.0044991	-1.28966	222351	219786	Pseudohaploid	All	NA
AncientPolynesian	19487-RN14	Even	Yoruba	-0.00478986	0.00426836	-1.12218	232559	230342	Pseudohaploid	All	NA
AncientPolynesian	19487-RN14	Finnish	Yoruba	-0.0051198	0.00381965	-1.34039	222502	220235	Pseudohaploid	All	NA
AncientPolynesian	19487-RN14	French	Yoruba	-0.0070776	0.00387105	-1.82834	222101	218979	Pseudohaploid	All	NA
AncientPolynesian	19487-RN14	Fulani	Yoruba	-0.0075876	0.00355567	-2.13394	192883	189978	Pseudohaploid	All	NA
AncientPolynesian	19487-RN14	Gambian	Yoruba	-0.00161776	0.00320176	-0.505271	180274	179691	Pseudohaploid	All	NA
AncientPolynesian	19487-RN14	Georgian	Yoruba	-0.00679569	0.00418065	-1.62551	220503	217526	Pseudohaploid	All	NA
AncientPolynesian	19487-RN14	Greek	Yoruba	-0.0050502	0.00457517	-1.10383	220879	218659	Pseudohaploid	All	NA
AncientPolynesian	19487-RN14	Hadza	Yoruba	-0.00332698	0.00332657	-1.00012	191392	190123	Pseudohaploid	All	NA
AncientPolynesian	19487-RN14	Han	Yoruba	-0.000983673	0.00438138	-0.224512	234731	234270	Pseudohaploid	All	NA
AncientPolynesian	19487-RN14	Hawaiian	Yoruba	0.00624357	0.00642917	0.971132	235998	238963	Pseudohaploid	All	NA
AncientPolynesian	19487-RN14	Hazara	Yoruba	0.00527787	0.00452581	1.16617	225693	228088	Pseudohaploid	All	NA
AncientPolynesian	19487-RN14	Hezhen	Yoruba	-4.8276e-06	0.00479369	-0.00100707	233243	233241	Pseudohaploid	All	NA
AncientPolynesian	19487-RN14	Hungarian	Yoruba	-0.000831543	0.00426839	-0.194814	220758	220392	Pseudohaploid	All	NA
AncientPolynesian	19487-RN14	Icelandic	Yoruba	-0.00597525	0.00430241	-1.38882	222017	219380	Pseudohaploid	All	NA
AncientPolynesian	19487-RN14	Igbo	Yoruba	0.000750588	0.00300739	0.249581	177920	178187	Pseudohaploid	All	NA
AncientPolynesian	19487-RN14	Igorot	Yoruba	0.0035731	0.00485456	0.736029	235052	236737	Pseudohaploid	All	NA
AncientPolynesian	19487-RN14	Iranian	Yoruba	-0.00279529	0.00431783	-0.647384	220202	218974	Pseudohaploid	All	NA
AncientPolynesian	19487-RN14	Iraqi_Jew	Yoruba	-0.00187535	0.00456559	-0.410757	218870	218050	Pseudohaploid	All	NA
AncientPolynesian	19487-RN14	Iraqw	Yoruba	-0.00445309	0.00380867	-1.1692	196395	194654	Pseudohaploid	All	NA
AncientPolynesian	19487-RN14	Irula	Yoruba	0.000619277	0.00424761	0.145794	223609	223886	Pseudohaploid	All	NA
AncientPolynesian	19487-RN14	Itelman	Yoruba	-0.0108155	0.00537935	-2.01057	234003	228996	Pseudohaploid	All	NA
AncientPolynesian	19487-RN14	Japanese	Yoruba	0.000509176	0.00459597	0.110788	233406	233644	Pseudohaploid	All	NA
AncientPolynesian	19487-RN14	Jordanian	Yoruba	-0.00682007	0.00399639	-1.70656	218101	215146	Pseudohaploid	All	NA
AncientPolynesian	19487-RN14	Ju_hoan_North	Yoruba	0.000586676	0.00312592	0.187681	182880	183094	Pseudohaploid	All	NA
AncientPolynesian	19487-RN14	Kaba	Yoruba	-0.00339874	0.00293327	-1.15869	180156	178936	Pseudohaploid	All	NA
AncientPolynesian	19487-RN14	Kalash	Yoruba	-0.00268778	0.00453	-0.59333	221820	220631	Pseudohaploid	All	NA
AncientPolynesian	19487-RN14	Kapu	Yoruba	0.00195207	0.0042197	0.462608	222661	223532	Pseudohaploid	All	NA
AncientPolynesian	19487-RN14	Karitiana	Yoruba	-0.0254794	0.00585062	-4.355	237547	225743	Pseudohaploid	All	NA
AncientPolynesian	19487-RN14	Kashmiri_Pandit	Yoruba	-0.00646736	0.00498955	-1.29618	223234	220365	Pseudohaploid	All	NA
AncientPolynesian	19487-RN14	Kharia	Yoruba	0.00246081	0.00506211	0.486124	225453	226565	Pseudohaploid	All	NA
AncientPolynesian	19487-RN14	Khomani_San	Yoruba	0.00202619	0.0032502	0.623405	182320	183060	Pseudohaploid	All	NA
AncientPolynesian	19487-RN14	Khonda_Dora	Yoruba	0.00323423	0.00492015	0.657344	226181	227649	Pseudohaploid	All	NA
AncientPolynesian	19487-RN14	Kikuyu	Yoruba	-0.00289135	0.00311058	-0.929524	187196	186116	Pseudohaploid	All	NA
AncientPolynesian	19487-RN14	Kinh	Yoruba	0.000151302	0.00462328	0.0327262	234313	234384	Pseudohaploid	All	NA
AncientPolynesian	19487-RN14	Kongo	Yoruba	-0.00420905	0.00370461	-1.13616	178933	177433	Pseudohaploid	All	NA
AncientPolynesian	19487-RN14	Korean	Yoruba	0.0036772	0.00487018	0.755045	231902	233614	Pseudohaploid	All	NA
AncientPolynesian	19487-RN14	Kurumba	Yoruba	0.000342238	0.00504797	0.0677971	224301	224454	Pseudohaploid	All	NA
AncientPolynesian	19487-RN14	Kusunda	Yoruba	-0.00334888	0.00454037	-0.737579	229787	228253	Pseudohaploid	All	NA
AncientPolynesian	19487-RN14	Kyrgyz	Yoruba	-0.00448257	0.00437236	-1.02521	229955	227903	Pseudohaploid	All	NA
AncientPolynesian	19487-RN14	Lahu	Yoruba	-0.000100032	0.00449678	-0.0222452	233918	233872	Pseudohaploid	All	NA
AncientPolynesian	19487-RN14	Laka	Yoruba	-0.00307067	0.00288616	-1.06393	179807	178707	Pseudohaploid	All	NA
AncientPolynesian	19487-RN14	Lemande	Yoruba	-0.00350587	0.00300691	-1.16594	179530	178275	Pseudohaploid	All	NA
AncientPolynesian	19487-RN14	Lezgin	Yoruba	-0.00490853	0.00437213	-1.12269	220538	218384	Pseudohaploid	All	NA
AncientPolynesian	19487-RN14	Luhya	Yoruba	-0.00262343	0.00306547	-0.8558	181648	180697	Pseudohaploid	All	NA
AncientPolynesian	19487-RN14	Luo	Yoruba	-0.00037858	0.00327433	-0.115621	180845	180709	Pseudohaploid	All	NA
AncientPolynesian	19487-RN14	Mada	Yoruba	-0.000896961	0.0030266	-0.29636	181145	180820	Pseudohaploid	All	NA
AncientPolynesian	19487-RN14	Madiga	Yoruba	-0.00278853	0.00408248	-0.683048	224466	223217	Pseudohaploid	All	NA
AncientPolynesian	19487-RN14	Makrani	Yoruba	-0.0076776	0.00418491	-1.83459	220737	217373	Pseudohaploid	All	NA
AncientPolynesian	19487-RN14	Mala	Yoruba	-0.00200557	0.00383162	-0.523427	224176	223278	Pseudohaploid	All	NA
AncientPolynesian	19487-RN14	Mandenka	Yoruba	-0.00112874	0.00268477	-0.420424	180018	179612	Pseudohaploid	All	NA
AncientPolynesian	19487-RN14	Mansi	Yoruba	-0.00421705	0.00439031	-0.960535	227457	225546	Pseudohaploid	All	NA
AncientPolynesian	19487-RN14	Maori	Yoruba	0.0182426	0.00645337	2.82684	226612	235033	Pseudohaploid	All	NA
AncientPolynesian	19487-RN14	Masai	Yoruba	-0.00510084	0.00338095	-1.5087	191500	189556	Pseudohaploid	All	NA
AncientPolynesian	19487-RN14	Mayan	Yoruba	-0.0292028	0.0057131	-5.11156	239174	225601	Pseudohaploid	All	NA
AncientPolynesian	19487-RN14	Mbuti	Yoruba	-0.00126621	0.00290296	-0.43618	182550	182088	Pseudohaploid	All	NA
AncientPolynesian	19487-RN14	Mende	Yoruba	0.00107666	0.00306387	0.351406	178387	178772	Pseudohaploid	All	NA
AncientPolynesian	19487-RN14	Miao	Yoruba	0.00359231	0.00453454	0.79221	233345	235028	Pseudohaploid	All	NA
AncientPolynesian	19487-RN14	Mixe	Yoruba	-0.0209106	0.00549736	-3.80376	236483	226796	Pseudohaploid	All	NA
AncientPolynesian	19487-RN14	Mixtec	Yoruba	-0.0201272	0.0052686	-3.82022	232954	223761	Pseudohaploid	All	NA
AncientPolynesian	19487-RN14	Mongola	Yoruba	-0.00050353	0.00461011	-0.109223	232975	232741	Pseudohaploid	All	NA
AncientPolynesian	19487-RN14	Mozabite	Yoruba	-0.0027624	0.00399041	-0.69226	208266	207119	Pseudohaploid	All	NA
AncientPolynesian	19487-RN14	Mursi	Yoruba	5.81262e-05	0.00324226	0.0179277	186350	186372	Pseudohaploid	All	NA
AncientPolynesian	19487-RN14	Nahua	Yoruba	-0.0235876	0.00534603	-4.41217	236485	225586	Pseudohaploid	All	NA
AncientPolynesian	19487-RN14	Naxi	Yoruba	-0.000462425	0.00441055	-0.104845	233786	233569	Pseudohaploid	All	NA
AncientPolynesian	19487-RN14	Ngumba	Yoruba	0.0014854	0.0030151	0.492655	178613	179145	Pseudohaploid	All	NA
AncientPolynesian	19487-RN14	North_Ossetian	Yoruba	-0.00695437	0.0043875	-1.58504	222486	219413	Pseudohaploid	All	NA
AncientPolynesian	19487-RN14	Norwegian	Yoruba	-0.00269294	0.00494475	-0.544605	220224	219041	Pseudohaploid	All	NA
AncientPolynesian	19487-RN14	Ogiek	Yoruba	-0.00283205	0.00336276	-0.84218	191591	190509	Pseudohaploid	All	NA
AncientPolynesian	19487-RN14	Onge	Yoruba	0.00314828	0.00478374	0.65812	225766	227192	Pseudohaploid	All	NA
AncientPolynesian	19487-RN14	Orcadian	Yoruba	-0.00545848	0.00432284	-1.26271	221836	219427	Pseudohaploid	All	NA
AncientPolynesian	19487-RN14	Oroqen	Yoruba	-0.000958839	0.00477827	-0.200667	233406	232959	Pseudohaploid	All	NA
AncientPolynesian	19487-RN14	Palestinian	Yoruba	-0.00643179	0.00389075	-1.6531	217867	215082	Pseudohaploid	All	NA
AncientPolynesian	19487-RN14	Papuan	Yoruba	0.00704785	0.00508601	1.38573	229224	232478	Pseudohaploid	All	NA
AncientPolynesian	19487-RN14	Pathan	Yoruba	-0.00816756	0.00430402	-1.89766	223781	220155	Pseudohaploid	All	NA
AncientPolynesian	19487-RN14	Piapoco	Yoruba	-0.0272854	0.00558958	-4.88149	238096	225448	Pseudohaploid	All	NA
AncientPolynesian	19487-RN14	Pima	Yoruba	-0.0178658	0.00570519	-3.13149	236079	227792	Pseudohaploid	All	NA
AncientPolynesian	19487-RN14	Polish	Yoruba	-0.00638384	0.00518653	-1.23085	221712	218899	Pseudohaploid	All	NA
AncientPolynesian	19487-RN14	Punjabi	Yoruba	-0.00228096	0.00383433	-0.594877	223702	222684	Pseudohaploid	All	NA
AncientPolynesian	19487-RN14	Quechua	Yoruba	-0.023585	0.00531575	-4.43682	237137	226209	Pseudohaploid	All	NA
AncientPolynesian	19487-RN14	Relli	Yoruba	0.00368469	0.00442811	0.832115	223181	224832	Pseudohaploid	All	NA
AncientPolynesian	19487-RN14	Rendille	Yoruba	-0.00584686	0.00351689	-1.66251	197572	195275	Pseudohaploid	All	NA
AncientPolynesian	19487-RN14	Russian	Yoruba	-0.00320169	0.00426528	-0.750639	222586	221165	Pseudohaploid	All	NA
AncientPolynesian	19487-RN14	Saami	Yoruba	-0.0088619	0.00464261	-1.90882	226552	222572	Pseudohaploid	All	NA
AncientPolynesian	19487-RN14	Saharawi	Yoruba	-0.00234073	0.00398108	-0.587963	209032	208056	Pseudohaploid	All	NA
AncientPolynesian	19487-RN14	Samaritan	Yoruba	-0.00691861	0.00488142	-1.41734	218452	215450	Pseudohaploid	All	NA
AncientPolynesian	19487-RN14	Sandawe	Yoruba	-0.00618308	0.00320094	-1.93164	190895	188548	Pseudohaploid	All	NA
AncientPolynesian	19487-RN14	Sardinian	Yoruba	-0.00353856	0.00430764	-0.821463	219841	218291	Pseudohaploid	All	NA
AncientPolynesian	19487-RN14	Sengwer	Yoruba	-0.0053201	0.00327333	-1.62528	189628	187621	Pseudohaploid	All	NA
AncientPolynesian	19487-RN14	Sherpa	Yoruba	-0.00480551	0.00475629	-1.01035	233393	231161	Pseudohaploid	All	NA
AncientPolynesian	19487-RN14	She	Yoruba	-0.000558419	0.00472175	-0.118265	234084	233823	Pseudohaploid	All	NA
AncientPolynesian	19487-RN14	Sindhi	Yoruba	0.000290537	0.00422664	0.0687396	221074	221202	Pseudohaploid	All	NA
AncientPolynesian	19487-RN14	Somali	Yoruba	-0.00226793	0.00432799	-0.524016	197709	196814	Pseudohaploid	All	NA
AncientPolynesian	19487-RN14	Spanish	Yoruba	-0.000246002	0.00419516	-0.0586396	218976	218868	Pseudohaploid	All	NA
AncientPolynesian	19487-RN14	Surui	Yoruba	-0.0271547	0.00604968	-4.48861	239143	226499	Pseudohaploid	All	NA
AncientPolynesian	19487-RN14	Tajik	Yoruba	-0.00345879	0.00419821	-0.823873	222140	220609	Pseudohaploid	All	NA
AncientPolynesian	19487-RN14	Thai	Yoruba	-0.000463056	0.00461253	-0.100391	233253	233037	Pseudohaploid	All	NA
AncientPolynesian	19487-RN14	Tibetan	Yoruba	-0.000254465	0.00467485	-0.0544328	231676	231558	Pseudohaploid	All	NA
AncientPolynesian	19487-RN14	Tikar_South	Yoruba	-0.000507485	0.00283357	-0.179097	178751	178570	Pseudohaploid	All	NA
AncientPolynesian	19487-RN14	Tlingit	Yoruba	-0.00898889	0.00447567	-2.00839	227850	223791	Pseudohaploid	All	NA
AncientPolynesian	19487-RN14	Tubalar	Yoruba	-0.00562528	0.00455718	-1.23438	229547	226979	Pseudohaploid	All	NA
AncientPolynesian	19487-RN14	Tujia	Yoruba	0.00114647	0.0047537	0.241173	233910	234447	Pseudohaploid	All	NA
AncientPolynesian	19487-RN14	Turkish	Yoruba	-0.00847016	0.00450086	-1.8819	221296	217578	Pseudohaploid	All	NA
AncientPolynesian	19487-RN14	Tuscan	Yoruba	-0.00575858	0.00426926	-1.34885	221130	218598	Pseudohaploid	All	NA
AncientPolynesian	19487-RN14	Tu	Yoruba	-0.00126726	0.00427936	-0.296133	232620	232031	Pseudohaploid	All	NA
AncientPolynesian	19487-RN14	Ulchi	Yoruba	-0.000964776	0.00458162	-0.210575	233117	232667	Pseudohaploid	All	NA
AncientPolynesian	19487-RN14	Uygur	Yoruba	-0.003572	0.00429023	-0.832589	227486	225867	Pseudohaploid	All	NA
AncientPolynesian	19487-RN14	Xibo	Yoruba	-0.00509899	0.00452231	-1.12752	234348	231970	Pseudohaploid	All	NA
AncientPolynesian	19487-RN14	Yadava	Yoruba	-0.00192885	0.00437349	-0.441032	221898	221044	Pseudohaploid	All	NA
AncientPolynesian	19487-RN14	Yakut	Yoruba	-0.00643511	0.00444628	-1.4473	233303	230320	Pseudohaploid	All	NA
AncientPolynesian	19487-RN14	Yemenite_Jew	Yoruba	-0.00575237	0.00428516	-1.34239	217773	215281	Pseudohaploid	All	NA
AncientPolynesian	19487-RN14	Yi	Yoruba	0.00088127	0.00446439	0.1974	233712	234124	Pseudohaploid	All	NA
AncientPolynesian	19487-RN14	Zapotec	Yoruba	-0.0225958	0.00538401	-4.19684	237027	226552	Pseudohaploid	All	NA
AncientPolynesian	19496-RN15	Aari	Yoruba	0.00130616	0.00359754	0.363071	196920	197435	Pseudohaploid	All	NA
AncientPolynesian	19496-RN15	Abkhasian	Yoruba	0.000174871	0.00419958	0.0416402	224074	224152	Pseudohaploid	All	NA
AncientPolynesian	19496-RN15	Adygei	Yoruba	-0.00149981	0.0042137	-0.355937	225516	224841	Pseudohaploid	All	NA
AncientPolynesian	19496-RN15	Agaw	Yoruba	0.00114872	0.00390203	0.29439	206228	206702	Pseudohaploid	All	NA
AncientPolynesian	19496-RN15	Albanian	Yoruba	0.00202803	0.00484549	0.41854	223369	224277	Pseudohaploid	All	NA
AncientPolynesian	19496-RN15	Aleut	Yoruba	-0.00851814	0.00416509	-2.04513	234516	230554	Pseudohaploid	All	NA
AncientPolynesian	19496-RN15	Altaian	Yoruba	-0.00210168	0.00534754	-0.393018	234788	233803	Pseudohaploid	All	NA
AncientPolynesian	19496-RN15	Amhara	Yoruba	-0.000839156	0.00368867	-0.227496	204763	204420	Pseudohaploid	All	NA
AncientPolynesian	19496-RN15	Ami	Yoruba	0.00463897	0.00495405	0.9364	240492	242734	Pseudohaploid	All	NA
AncientPolynesian	19496-RN15	Armenian	Yoruba	-0.00289614	0.00420898	-0.688086	224580	223283	Pseudohaploid	All	NA
AncientPolynesian	19496-RN15	Atayal	Yoruba	0.00992318	0.00580293	1.71003	238273	243050	Pseudohaploid	All	NA
AncientPolynesian	19496-RN15	Australian	Yoruba	0.0168751	0.00499222	3.38028	230662	238580	Pseudohaploid	All	NA
AncientPolynesian	19496-RN15	Baka	Yoruba	-0.00592151	0.00327131	-1.81013	185699	183512	Pseudohaploid	All	NA
AncientPolynesian	19496-RN15	Bakola	Yoruba	0.00076863	0.00305867	0.251296	184526	184810	Pseudohaploid	All	NA
AncientPolynesian	19496-RN15	Balochi	Yoruba	-0.00511088	0.00484027	-1.05591	225688	223393	Pseudohaploid	All	NA
AncientPolynesian	19496-RN15	BantuHerero	Yoruba	-1.17091e-05	0.0031599	-0.00370552	182971	182967	Pseudohaploid	All	NA
AncientPolynesian	19496-RN15	BantuKenya	Yoruba	0.00190183	0.0030535	0.622836	184254	184956	Pseudohaploid	All	NA
AncientPolynesian	19496-RN15	BantuTswana	Yoruba	3.30501e-05	0.00307105	0.0107618	183534	183547	Pseudohaploid	All	NA
AncientPolynesian	19496-RN15	Basque	Yoruba	0.00169864	0.00427662	0.397192	223588	224349	Pseudohaploid	All	NA
AncientPolynesian	19496-RN15	BedouinB	Yoruba	0.00319396	0.00431891	0.739529	220071	221481	Pseudohaploid	All	NA
AncientPolynesian	19496-RN15	Bedzan	Yoruba	0.00374902	0.00301114	1.24505	183890	185274	Pseudohaploid	All	NA
AncientPolynesian	19496-RN15	Bengali	Yoruba	-0.00134706	0.00420136	-0.320626	228765	228150	Pseudohaploid	All	NA
AncientPolynesian	19496-RN15	Bergamo	Yoruba	0.000230538	0.00407124	0.0566261	223625	223728	Pseudohaploid	All	NA
AncientPolynesian	19496-RN15	Biaka	Yoruba	-0.000136679	0.00302166	-0.0452331	184588	184538	Pseudohaploid	All	NA
AncientPolynesian	19496-RN15	Bougainville	Yoruba	0.0176774	0.0052275	3.38162	233702	242113	Pseudohaploid	All	NA
AncientPolynesian	19496-RN15	Brahmin	Yoruba	-0.00329994	0.00390152	-0.845808	227507	226010	Pseudohaploid	All	NA
AncientPolynesian	19496-RN15	Brahui	Yoruba	-0.00352107	0.00405015	-0.869368	224577	223001	Pseudohaploid	All	NA
AncientPolynesian	19496-RN15	Bulala	Yoruba	-0.0013062	0.00317281	-0.411684	189184	188690	Pseudohaploid	All	NA
AncientPolynesian	19496-RN15	Bulgarian	Yoruba	-0.000167587	0.00421164	-0.0397913	224279	224204	Pseudohaploid	All	NA
AncientPolynesian	19496-RN15	Burmese	Yoruba	-0.0011987	0.00463449	-0.258647	236771	236204	Pseudohaploid	All	NA
AncientPolynesian	19496-RN15	Burusho	Yoruba	0.000463409	0.00406888	0.113891	227158	227369	Pseudohaploid	All	NA
AncientPolynesian	19496-RN15	Cambodian	Yoruba	0.0120582	0.00432634	2.78715	234520	240245	Pseudohaploid	All	NA
AncientPolynesian	19496-RN15	Chane	Yoruba	-0.0331859	0.00583635	-5.68607	244574	228863	Pseudohaploid	All	NA
AncientPolynesian	19496-RN15	Chechen	Yoruba	0.00033373	0.0048757	0.0684475	224980	225131	Pseudohaploid	All	NA
AncientPolynesian	19496-RN15	Chipewyan	Yoruba	-0.0201979	0.00520566	-3.87999	240426	230906	Pseudohaploid	All	NA
AncientPolynesian	19496-RN15	Chukchi	Yoruba	-0.00853884	0.00484003	-1.76421	233150	229202	Pseudohaploid	All	NA
AncientPolynesian	19496-RN15	Cree	Yoruba	-0.0136452	0.00470079	-2.90275	236069	229713	Pseudohaploid	All	NA
AncientPolynesian	19496-RN15	Crete	Yoruba	-0.00654237	0.00403387	-1.62186	224591	221672	Pseudohaploid	All	NA
AncientPolynesian	19496-RN15	Czech	Yoruba	-0.00433002	0.00490698	-0.882419	223799	221869	Pseudohaploid	All	NA
AncientPolynesian	19496-RN15	Dai	Yoruba	0.00415899	0.00420116	0.989961	238294	240284	Pseudohaploid	All	NA
AncientPolynesian	19496-RN15	Daur	Yoruba	0.00409356	0.00467078	0.876418	236343	238286	Pseudohaploid	All	NA
AncientPolynesian	19496-RN15	Dinka	Yoruba	0.00206503	0.0029665	0.696116	187014	187788	Pseudohaploid	All	NA
AncientPolynesian	19496-RN15	Druze	Yoruba	-0.000417899	0.00418328	-0.0998976	221878	221693	Pseudohaploid	All	NA
AncientPolynesian	19496-RN15	Dusun	Yoruba	0.0101997	0.00480608	2.12226	238248	243158	Pseudohaploid	All	NA
AncientPolynesian	19496-RN15	Elmolo	Yoruba	0.00138528	0.00329234	0.42076	195825	196368	Pseudohaploid	All	NA
AncientPolynesian	19496-RN15	English	Yoruba	9.38102e-06	0.0041437	0.00226392	224659	224663	Pseudohaploid	All	NA
AncientPolynesian	19496-RN15	Esan	Yoruba	-0.00460642	0.00299085	-1.54017	182539	180865	Pseudohaploid	All	NA
AncientPolynesian	19496-RN15	Eskimo_Chaplin	Yoruba	-0.00869922	0.00531939	-1.63538	238510	234396	Pseudohaploid	All	NA
AncientPolynesian	19496-RN15	Eskimo_Naukan	Yoruba	-0.0122031	0.00482222	-2.5306	239665	233886	Pseudohaploid	All	NA
AncientPolynesian	19496-RN15	Eskimo_Sireniki	Yoruba	-0.00910153	0.00465709	-1.95434	239055	234743	Pseudohaploid	All	NA
AncientPolynesian	19496-RN15	Estonian	Yoruba	-0.00386802	0.0044035	-0.878397	226282	224539	Pseudohaploid	All	NA
AncientPolynesian	19496-RN15	Even	Yoruba	-0.00186679	0.00426931	-0.437258	236684	235802	Pseudohaploid	All	NA
AncientPolynesian	19496-RN15	Finnish	Yoruba	-0.00391923	0.00393522	-0.995936	226646	224877	Pseudohaploid	All	NA
AncientPolynesian	19496-RN15	French	Yoruba	-0.00349038	0.00401725	-0.868848	225665	224095	Pseudohaploid	All	NA
AncientPolynesian	19496-RN15	Fulani	Yoruba	0.00135376	0.00355121	0.381211	194982	195510	Pseudohaploid	All	NA
AncientPolynesian	19496-RN15	Gambian	Yoruba	0.00228493	0.00313222	0.729494	183267	184106	Pseudohaploid	All	NA
AncientPolynesian	19496-RN15	Georgian	Yoruba	-0.00276743	0.00404487	-0.684183	223989	222753	Pseudohaploid	All	NA
AncientPolynesian	19496-RN15	Greek	Yoruba	0.000791578	0.00429173	0.184442	223984	224339	Pseudohaploid	All	NA
AncientPolynesian	19496-RN15	Hadza	Yoruba	-0.00135853	0.00340984	-0.398416	195141	194612	Pseudohaploid	All	NA
AncientPolynesian	19496-RN15	Han	Yoruba	-0.00045872	0.00444679	-0.103157	239583	239363	Pseudohaploid	All	NA
AncientPolynesian	19496-RN15	Hawaiian	Yoruba	0.020156	0.00648845	3.10645	237193	246951	Pseudohaploid	All	NA
AncientPolynesian	19496-RN15	Hazara	Yoruba	0.00220609	0.00428476	0.514869	231235	232258	Pseudohaploid	All	NA
AncientPolynesian	19496-RN15	Hezhen	Yoruba	0.00203335	0.00444643	0.457301	237814	238783	Pseudohaploid	All	NA
AncientPolynesian	19496-RN15	Hungarian	Yoruba	-0.0030007	0.00413896	-0.72499	225649	224299	Pseudohaploid	All	NA
AncientPolynesian	19496-RN15	Icelandic	Yoruba	-0.00430681	0.00408875	-1.05333	226146	224206	Pseudohaploid	All	NA
AncientPolynesian	19496-RN15	Igbo	Yoruba	-0.00170702	0.00293968	-0.580684	182131	181510	Pseudohaploid	All	NA
AncientPolynesian	19496-RN15	Igorot	Yoruba	0.0049695	0.00507111	0.979963	239931	242328	Pseudohaploid	All	NA
AncientPolynesian	19496-RN15	Iranian	Yoruba	-0.00450321	0.00406743	-1.10714	225034	223016	Pseudohaploid	All	NA
AncientPolynesian	19496-RN15	Iraqi_Jew	Yoruba	-0.00724317	0.00427137	-1.69575	224679	221447	Pseudohaploid	All	NA
AncientPolynesian	19496-RN15	Iraqw	Yoruba	9.06156e-05	0.00347338	0.0260886	199581	199618	Pseudohaploid	All	NA
AncientPolynesian	19496-RN15	Irula	Yoruba	0.00287156	0.00421927	0.680583	227662	228973	Pseudohaploid	All	NA
AncientPolynesian	19496-RN15	Itelman	Yoruba	-0.00552426	0.00531838	-1.03871	237634	235022	Pseudohaploid	All	NA
AncientPolynesian	19496-RN15	Japanese	Yoruba	-0.00210572	0.0043201	-0.487423	239222	238217	Pseudohaploid	All	NA
AncientPolynesian	19496-RN15	Jordanian	Yoruba	-0.00195696	0.00413584	-0.47317	221247	220383	Pseudohaploid	All	NA
AncientPolynesian	19496-RN15	Ju_hoan_North	Yoruba	0.000922425	0.00313909	0.293852	187008	187353	Pseudohaploid	All	NA
AncientPolynesian	19496-RN15	Kaba	Yoruba	-0.00455826	0.00287853	-1.58354	184110	182439	Pseudohaploid	All	NA
AncientPolynesian	19496-RN15	Kalash	Yoruba	-0.00261104	0.00424345	-0.615311	226040	224863	Pseudohaploid	All	NA
AncientPolynesian	19496-RN15	Kapu	Yoruba	0.00234756	0.0040954	0.573218	227212	228282	Pseudohaploid	All	NA
AncientPolynesian	19496-RN15	Karitiana	Yoruba	-0.0360893	0.00538357	-6.7036	245060	227988	Pseudohaploid	All	NA
AncientPolynesian	19496-RN15	Kashmiri_Pandit	Yoruba	-0.00518866	0.00489914	-1.0591	227367	225020	Pseudohaploid	All	NA
AncientPolynesian	19496-RN15	Kharia	Yoruba	0.0049071	0.00503886	0.973852	228989	231247	Pseudohaploid	All	NA
AncientPolynesian	19496-RN15	Khomani_San	Yoruba	-0.00178244	0.00330088	-0.53999	187399	186733	Pseudohaploid	All	NA
AncientPolynesian	19496-RN15	Khonda_Dora	Yoruba	0.00808524	0.00494836	1.63392	229677	233421	Pseudohaploid	All	NA
AncientPolynesian	19496-RN15	Kikuyu	Yoruba	-0.00300923	0.00319402	-0.942145	190820	189675	Pseudohaploid	All	NA
AncientPolynesian	19496-RN15	Kinh	Yoruba	0.00282952	0.00464741	0.608838	238632	239986	Pseudohaploid	All	NA
AncientPolynesian	19496-RN15	Kongo	Yoruba	-0.00513896	0.00395164	-1.30046	183033	181161	Pseudohaploid	All	NA
AncientPolynesian	19496-RN15	Korean	Yoruba	-0.00316266	0.00469606	-0.673471	238295	236792	Pseudohaploid	All	NA
AncientPolynesian	19496-RN15	Kurumba	Yoruba	0.00103291	0.00483306	0.213718	228731	229204	Pseudohaploid	All	NA
AncientPolynesian	19496-RN15	Kusunda	Yoruba	-0.00100764	0.00443028	-0.227443	233657	233187	Pseudohaploid	All	NA
AncientPolynesian	19496-RN15	Kyrgyz	Yoruba	-0.00550284	0.00436951	-1.25937	235006	232433	Pseudohaploid	All	NA
AncientPolynesian	19496-RN15	Lahu	Yoruba	0.00182171	0.00463572	0.392973	238308	239178	Pseudohaploid	All	NA
AncientPolynesian	19496-RN15	Laka	Yoruba	-0.00242679	0.00287604	-0.843798	183606	182717	Pseudohaploid	All	NA
AncientPolynesian	19496-RN15	Lemande	Yoruba	-0.00320774	0.00295558	-1.08532	183112	181941	Pseudohaploid	All	NA
AncientPolynesian	19496-RN15	Lezgin	Yoruba	-0.00395743	0.0042348	-0.934503	224879	223106	Pseudohaploid	All	NA
AncientPolynesian	19496-RN15	Luhya	Yoruba	0.00125026	0.00322381	0.38782	184717	185179	Pseudohaploid	All	NA
AncientPolynesian	19496-RN15	Luo	Yoruba	-0.000748369	0.00289719	-0.258309	184674	184397	Pseudohaploid	All	NA
AncientPolynesian	19496-RN15	Mada	Yoruba	0.00424706	0.00297128	1.42937	183703	185270	Pseudohaploid	All	NA
AncientPolynesian	19496-RN15	Madiga	Yoruba	-0.00321911	0.00397921	-0.808981	228980	227511	Pseudohaploid	All	NA
AncientPolynesian	19496-RN15	Makrani	Yoruba	0.00107508	0.00438336	0.245264	223234	223715	Pseudohaploid	All	NA
AncientPolynesian	19496-RN15	Mala	Yoruba	0.00176275	0.0039078	0.451084	227955	228760	Pseudohaploid	All	NA
AncientPolynesian	19496-RN15	Mandenka	Yoruba	-0.000432947	0.0028598	-0.151391	183664	183505	Pseudohaploid	All	NA
AncientPolynesian	19496-RN15	Mansi	Yoruba	-0.00423879	0.00421304	-1.00611	231896	229938	Pseudohaploid	All	NA
AncientPolynesian	19496-RN15	Maori	Yoruba	0.0125778	0.00674257	1.86543	233171	239111	Pseudohaploid	All	NA
AncientPolynesian	19496-RN15	Masai	Yoruba	-4.69466e-05	0.00372131	-0.0126156	194751	194733	Pseudohaploid	All	NA
AncientPolynesian	19496-RN15	Mayan	Yoruba	-0.0311879	0.00523306	-5.95978	244157	229388	Pseudohaploid	All	NA
AncientPolynesian	19496-RN15	Mbuti	Yoruba	-0.00196166	0.0030501	-0.643147	186499	185768	Pseudohaploid	All	NA
AncientPolynesian	19496-RN15	Mende	Yoruba	0.0043176	0.00293091	1.47313	181448	183021	Pseudohaploid	All	NA
AncientPolynesian	19496-RN15	Miao	Yoruba	0.0034146	0.00468223	0.729268	238505	240140	Pseudohaploid	All	NA
AncientPolynesian	19496-RN15	Mixe	Yoruba	-0.0264008	0.00527918	-5.00093	242786	230296	Pseudohaploid	All	NA
AncientPolynesian	19496-RN15	Mixtec	Yoruba	-0.0280639	0.00498648	-5.62799	239776	226685	Pseudohaploid	All	NA
AncientPolynesian	19496-RN15	Mongola	Yoruba	-0.00115016	0.00445496	-0.258174	238482	237934	Pseudohaploid	All	NA
AncientPolynesian	19496-RN15	Mozabite	Yoruba	-0.00390799	0.00393758	-0.992487	212556	210901	Pseudohaploid	All	NA
AncientPolynesian	19496-RN15	Mursi	Yoruba	0.000649107	0.00319594	0.203104	190272	190519	Pseudohaploid	All	NA
AncientPolynesian	19496-RN15	Nahua	Yoruba	-0.0337	0.00526649	-6.39895	243966	228059	Pseudohaploid	All	NA
AncientPolynesian	19496-RN15	Naxi	Yoruba	0.00060468	0.00425548	0.142094	238216	238504	Pseudohaploid	All	NA
AncientPolynesian	19496-RN15	Ngumba	Yoruba	-0.0015057	0.00290339	-0.518598	182719	182169	Pseudohaploid	All	NA
AncientPolynesian	19496-RN15	North_Ossetian	Yoruba	-0.00226105	0.00405489	-0.557612	225614	224596	Pseudohaploid	All	NA
AncientPolynesian	19496-RN15	Norwegian	Yoruba	-0.00210112	0.00514516	-0.408368	224616	223674	Pseudohaploid	All	NA
AncientPolynesian	19496-RN15	Ogiek	Yoruba	-0.000362085	0.00340394	-0.106372	195111	194970	Pseudohaploid	All	NA
AncientPolynesian	19496-RN15	Onge	Yoruba	0.00646667	0.00484367	1.33508	229342	232328	Pseudohaploid	All	NA
AncientPolynesian	19496-RN15	Orcadian	Yoruba	-0.00682098	0.00438168	-1.5567	226785	223712	Pseudohaploid	All	NA
AncientPolynesian	19496-RN15	Oroqen	Yoruba	0.000977136	0.0049019	0.199338	237860	238326	Pseudohaploid	All	NA
AncientPolynesian	19496-RN15	Palestinian	Yoruba	0.00101567	0.00366329	0.277255	220508	220956	Pseudohaploid	All	NA
AncientPolynesian	19496-RN15	Papuan	Yoruba	0.0157349	0.00499699	3.14887	231756	239166	Pseudohaploid	All	NA
AncientPolynesian	19496-RN15	Pathan	Yoruba	-0.00223323	0.00420476	-0.531121	226960	225949	Pseudohaploid	All	NA
AncientPolynesian	19496-RN15	Piapoco	Yoruba	-0.0364962	0.00537073	-6.79538	245364	228085	Pseudohaploid	All	NA
AncientPolynesian	19496-RN15	Pima	Yoruba	-0.0294441	0.00497273	-5.92112	243254	229339	Pseudohaploid	All	NA
AncientPolynesian	19496-RN15	Polish	Yoruba	-0.00633946	0.00517566	-1.22486	225684	222841	Pseudohaploid	All	NA
AncientPolynesian	19496-RN15	Punjabi	Yoruba	-0.00109617	0.00375935	-0.291586	227761	227262	Pseudohaploid	All	NA
AncientPolynesian	19496-RN15	Quechua	Yoruba	-0.0334078	0.00517633	-6.45395	244278	228484	Pseudohaploid	All	NA
AncientPolynesian	19496-RN15	Relli	Yoruba	0.00237165	0.00424956	0.558092	228133	229217	Pseudohaploid	All	NA
AncientPolynesian	19496-RN15	Rendille	Yoruba	-0.00257415	0.00351964	-0.731367	201075	200042	Pseudohaploid	All	NA
AncientPolynesian	19496-RN15	Russian	Yoruba	4.82004e-05	0.00428937	0.0112372	226546	226567	Pseudohaploid	All	NA
AncientPolynesian	19496-RN15	Saami	Yoruba	-0.00461078	0.00431443	-1.06869	229947	227837	Pseudohaploid	All	NA
AncientPolynesian	19496-RN15	Saharawi	Yoruba	0.00173694	0.00398416	0.435962	212292	213030	Pseudohaploid	All	NA
AncientPolynesian	19496-RN15	Samaritan	Yoruba	-0.00207277	0.00517522	-0.400518	222102	221183	Pseudohaploid	All	NA
AncientPolynesian	19496-RN15	Sandawe	Yoruba	-0.00110328	0.00326762	-0.33764	193649	193222	Pseudohaploid	All	NA
AncientPolynesian	19496-RN15	Sardinian	Yoruba	-0.000190745	0.00411321	-0.0463737	223227	223142	Pseudohaploid	All	NA
AncientPolynesian	19496-RN15	Sengwer	Yoruba	-0.00137425	0.00327202	-0.42	192746	192217	Pseudohaploid	All	NA
AncientPolynesian	19496-RN15	Sherpa	Yoruba	0.000988889	0.0046209	0.214004	236567	237035	Pseudohaploid	All	NA
AncientPolynesian	19496-RN15	She	Yoruba	-0.00111244	0.00459185	-0.242264	239321	238789	Pseudohaploid	All	NA
AncientPolynesian	19496-RN15	Sindhi	Yoruba	0.00266202	0.00413364	0.64399	224997	226198	Pseudohaploid	All	NA
AncientPolynesian	19496-RN15	Somali	Yoruba	-0.00342313	0.00441991	-0.774479	202259	200879	Pseudohaploid	All	NA
AncientPolynesian	19496-RN15	Spanish	Yoruba	0.00147171	0.00426585	0.344998	223378	224037	Pseudohaploid	All	NA
AncientPolynesian	19496-RN15	Surui	Yoruba	-0.0313266	0.00588541	-5.32276	244973	230090	Pseudohaploid	All	NA
AncientPolynesian	19496-RN15	Tajik	Yoruba	-0.0028379	0.00412627	-0.687763	226401	225119	Pseudohaploid	All	NA
AncientPolynesian	19496-RN15	Thai	Yoruba	0.00322658	0.00440273	0.732858	237127	238662	Pseudohaploid	All	NA
AncientPolynesian	19496-RN15	Tibetan	Yoruba	0.00202292	0.00453932	0.445645	236041	236998	Pseudohaploid	All	NA
AncientPolynesian	19496-RN15	Tikar_South	Yoruba	0.0041651	0.00308298	1.351	181749	183270	Pseudohaploid	All	NA
AncientPolynesian	19496-RN15	Tlingit	Yoruba	-0.00934672	0.00429425	-2.17657	232411	228107	Pseudohaploid	All	NA
AncientPolynesian	19496-RN15	Tubalar	Yoruba	-0.00366596	0.00407395	-0.899855	233482	231776	Pseudohaploid	All	NA
AncientPolynesian	19496-RN15	Tujia	Yoruba	0.00414523	0.00469118	0.883621	238245	240229	Pseudohaploid	All	NA
AncientPolynesian	19496-RN15	Turkish	Yoruba	-0.0042961	0.00428905	-1.00164	224768	222845	Pseudohaploid	All	NA
AncientPolynesian	19496-RN15	Tuscan	Yoruba	-0.00601334	0.00417095	-1.44172	225648	222950	Pseudohaploid	All	NA
AncientPolynesian	19496-RN15	Tu	Yoruba	0.000721875	0.00455744	0.158395	237034	237377	Pseudohaploid	All	NA
AncientPolynesian	19496-RN15	Ulchi	Yoruba	0.00293548	0.00439148	0.668449	236977	238373	Pseudohaploid	All	NA
AncientPolynesian	19496-RN15	Uygur	Yoruba	-0.000804782	0.00414176	-0.194309	231119	230747	Pseudohaploid	All	NA
AncientPolynesian	19496-RN15	Xibo	Yoruba	-0.00388352	0.00467062	-0.831479	238808	236961	Pseudohaploid	All	NA
AncientPolynesian	19496-RN15	Yadava	Yoruba	0.00344827	0.00430583	0.800837	225415	226975	Pseudohaploid	All	NA
AncientPolynesian	19496-RN15	Yakut	Yoruba	-0.00170323	0.00450706	-0.377902	236716	235911	Pseudohaploid	All	NA
AncientPolynesian	19496-RN15	Yemenite_Jew	Yoruba	-0.00251837	0.00423437	-0.594744	221333	220221	Pseudohaploid	All	NA
AncientPolynesian	19496-RN15	Yi	Yoruba	0.00942887	0.00457946	2.05895	236270	240768	Pseudohaploid	All	NA
AncientPolynesian	19496-RN15	Zapotec	Yoruba	-0.0296696	0.00510778	-5.80871	243526	229492	Pseudohaploid	All	NA
AncientPolynesian	6132-RN05	Aari	Yoruba	-0.0028558	0.00333459	-0.856417	60458.2	60113.9	Pseudohaploid	All	NA
AncientPolynesian	6132-RN05	Abkhasian	Yoruba	-0.000284401	0.0045219	-0.0628941	68579.1	68540.1	Pseudohaploid	All	NA
AncientPolynesian	6132-RN05	Adygei	Yoruba	-0.00240729	0.00458054	-0.525546	69027.2	68695.7	Pseudohaploid	All	NA
AncientPolynesian	6132-RN05	Agaw	Yoruba	0.00195787	0.00409013	0.478681	62903	63149.8	Pseudohaploid	All	NA
AncientPolynesian	6132-RN05	Albanian	Yoruba	0.000148072	0.00553426	0.0267555	68520.8	68541.1	Pseudohaploid	All	NA
AncientPolynesian	6132-RN05	Aleut	Yoruba	-0.0123226	0.00455868	-2.7031	71881.1	70131.2	Pseudohaploid	All	NA
AncientPolynesian	6132-RN05	Altaian	Yoruba	-0.00157548	0.00538838	-0.292385	71531.4	71306.4	Pseudohaploid	All	NA
AncientPolynesian	6132-RN05	Amhara	Yoruba	-0.00211794	0.00386315	-0.548241	62761.6	62496.4	Pseudohaploid	All	NA
AncientPolynesian	6132-RN05	Ami	Yoruba	0.00259875	0.00532615	0.487922	73634.3	74018.1	Pseudohaploid	All	NA
AncientPolynesian	6132-RN05	Armenian	Yoruba	-0.00432419	0.00458853	-0.94239	68694.6	68103.1	Pseudohaploid	All	NA
AncientPolynesian	6132-RN05	Atayal	Yoruba	0.00725492	0.00599314	1.21054	73060.1	74127.9	Pseudohaploid	All	NA
AncientPolynesian	6132-RN05	Australian	Yoruba	0.00836378	0.00527458	1.58568	71208.3	72409.5	Pseudohaploid	All	NA
AncientPolynesian	6132-RN05	Baka	Yoruba	-0.000884486	0.00327618	-0.269974	56319	56219.5	Pseudohaploid	All	NA
AncientPolynesian	6132-RN05	Bakola	Yoruba	6.67698e-06	0.00327034	0.00204168	56421.1	56421.8	Pseudohaploid	All	NA
AncientPolynesian	6132-RN05	Balochi	Yoruba	-0.00505519	0.00516969	-0.977851	68827.5	68135.1	Pseudohaploid	All	NA
AncientPolynesian	6132-RN05	BantuHerero	Yoruba	-0.00236946	0.00321895	-0.736097	56060.6	55795.5	Pseudohaploid	All	NA
AncientPolynesian	6132-RN05	BantuKenya	Yoruba	0.00365036	0.00323854	1.12716	56153.3	56564.7	Pseudohaploid	All	NA
AncientPolynesian	6132-RN05	BantuTswana	Yoruba	-0.00183996	0.00343932	-0.534977	56195.2	55988.8	Pseudohaploid	All	NA
AncientPolynesian	6132-RN05	Basque	Yoruba	-0.0050987	0.00465514	-1.09528	68711.3	68014.2	Pseudohaploid	All	NA
AncientPolynesian	6132-RN05	BedouinB	Yoruba	-0.000435527	0.00455363	-0.0956441	67424.7	67366	Pseudohaploid	All	NA
AncientPolynesian	6132-RN05	Bedzan	Yoruba	0.00229148	0.00318615	0.719201	56294.1	56552.7	Pseudohaploid	All	NA
AncientPolynesian	6132-RN05	Bengali	Yoruba	0.00218652	0.00422267	0.517806	69584.2	69889.2	Pseudohaploid	All	NA
AncientPolynesian	6132-RN05	Bergamo	Yoruba	-0.00270558	0.00444853	-0.608196	68631.2	68260.8	Pseudohaploid	All	NA
AncientPolynesian	6132-RN05	Biaka	Yoruba	-0.000293334	0.00318264	-0.0921668	56332.1	56299.1	Pseudohaploid	All	NA
AncientPolynesian	6132-RN05	Bougainville	Yoruba	0.0086418	0.0053692	1.60951	72207.1	73466	Pseudohaploid	All	NA
AncientPolynesian	6132-RN05	Brahmin	Yoruba	-0.00229031	0.00434981	-0.52653	69426.3	69109	Pseudohaploid	All	NA
AncientPolynesian	6132-RN05	Brahui	Yoruba	-0.00143316	0.00435039	-0.329433	68433.6	68237.7	Pseudohaploid	All	NA
AncientPolynesian	6132-RN05	Bulala	Yoruba	-0.000915387	0.00333145	-0.274771	57768.1	57662.4	Pseudohaploid	All	NA
AncientPolynesian	6132-RN05	Bulgarian	Yoruba	-0.000803578	0.00440305	-0.182505	68574.7	68464.6	Pseudohaploid	All	NA
AncientPolynesian	6132-RN05	Burmese	Yoruba	0.00197106	0.00476957	0.413258	72048.8	72333.4	Pseudohaploid	All	NA
AncientPolynesian	6132-RN05	Burusho	Yoruba	-0.00250293	0.00429826	-0.582313	69641.8	69294	Pseudohaploid	All	NA
AncientPolynesian	6132-RN05	Cambodian	Yoruba	0.00871498	0.00466576	1.86786	71958	73223.3	Pseudohaploid	All	NA
AncientPolynesian	6132-RN05	Chane	Yoruba	-0.0314141	0.00584149	-5.37776	74449	69914	Pseudohaploid	All	NA
AncientPolynesian	6132-RN05	Chechen	Yoruba	-0.00680954	0.00514533	-1.32344	69130.2	68195	Pseudohaploid	All	NA
AncientPolynesian	6132-RN05	Chipewyan	Yoruba	-0.0184534	0.00528831	-3.48947	73330.9	70673.6	Pseudohaploid	All	NA
AncientPolynesian	6132-RN05	Chukchi	Yoruba	-0.00638411	0.00502606	-1.2702	70927.4	70027.5	Pseudohaploid	All	NA
AncientPolynesian	6132-RN05	Cree	Yoruba	-0.0110058	0.0049613	-2.21833	71900.3	70334.9	Pseudohaploid	All	NA
AncientPolynesian	6132-RN05	Crete	Yoruba	-0.00333197	0.00438983	-0.759022	68348	67894.1	Pseudohaploid	All	NA
AncientPolynesian	6132-RN05	Czech	Yoruba	-0.00490601	0.00509026	-0.963803	68503	67834.2	Pseudohaploid	All	NA
AncientPolynesian	6132-RN05	Dai	Yoruba	0.000992962	0.00465644	0.213245	73057.8	73203.1	Pseudohaploid	All	NA
AncientPolynesian	6132-RN05	Daur	Yoruba	0.00180883	0.00495476	0.365069	72453.5	72716.1	Pseudohaploid	All	NA
AncientPolynesian	6132-RN05	Dinka	Yoruba	-0.00112927	0.0030319	-0.372462	57338.3	57208.9	Pseudohaploid	All	NA
AncientPolynesian	6132-RN05	Druze	Yoruba	-0.00102933	0.00449427	-0.229031	67891.9	67752.2	Pseudohaploid	All	NA
AncientPolynesian	6132-RN05	Dusun	Yoruba	0.00842612	0.00498771	1.68938	72985.5	74225.9	Pseudohaploid	All	NA
AncientPolynesian	6132-RN05	Elmolo	Yoruba	-0.000463381	0.0034935	-0.132641	59910.2	59854.7	Pseudohaploid	All	NA
AncientPolynesian	6132-RN05	English	Yoruba	-0.00372449	0.00446734	-0.833716	68928	68416.5	Pseudohaploid	All	NA
AncientPolynesian	6132-RN05	Esan	Yoruba	-0.00129134	0.00316157	-0.408448	55616.9	55473.5	Pseudohaploid	All	NA
AncientPolynesian	6132-RN05	Eskimo_Chaplin	Yoruba	-0.00734122	0.00575312	-1.27604	72770.6	71709.9	Pseudohaploid	All	NA
AncientPolynesian	6132-RN05	Eskimo_Naukan	Yoruba	-0.0126748	0.00499648	-2.53674	73248.6	71415	Pseudohaploid	All	NA
AncientPolynesian	6132-RN05	Eskimo_Sireniki	Yoruba	-0.0117307	0.0048756	-2.406	73207.1	71509.5	Pseudohaploid	All	NA
AncientPolynesian	6132-RN05	Estonian	Yoruba	-0.00463553	0.00466542	-0.993593	69202.7	68564.1	Pseudohaploid	All	NA
AncientPolynesian	6132-RN05	Even	Yoruba	-0.00195251	0.00441822	-0.441922	72241.8	71960.2	Pseudohaploid	All	NA
AncientPolynesian	6132-RN05	Finnish	Yoruba	-0.00567722	0.00415246	-1.36719	69405.3	68621.7	Pseudohaploid	All	NA
AncientPolynesian	6132-RN05	French	Yoruba	-0.00616658	0.00429613	-1.43538	69137.2	68289.8	Pseudohaploid	All	NA
AncientPolynesian	6132-RN05	Fulani	Yoruba	-0.0021875	0.00369173	-0.592539	59872.9	59611.6	Pseudohaploid	All	NA
AncientPolynesian	6132-RN05	Gambian	Yoruba	0.00119451	0.00336693	0.354777	56059.2	56193.3	Pseudohaploid	All	NA
AncientPolynesian	6132-RN05	Georgian	Yoruba	-0.00813753	0.00441812	-1.84185	68881.2	67769.2	Pseudohaploid	All	NA
AncientPolynesian	6132-RN05	Greek	Yoruba	-0.00609509	0.00480223	-1.26922	68966.6	68131	Pseudohaploid	All	NA
AncientPolynesian	6132-RN05	Hadza	Yoruba	-0.00369678	0.00342436	-1.07956	59708.2	59268.4	Pseudohaploid	All	NA
AncientPolynesian	6132-RN05	Han	Yoruba	-0.000132998	0.00464277	-0.0286462	73139.1	73119.7	Pseudohaploid	All	NA
AncientPolynesian	6132-RN05	Hawaiian	Yoruba	0.0164049	0.00616733	2.65997	72987	75421.6	Pseudohaploid	All	NA
AncientPolynesian	6132-RN05	Hazara	Yoruba	0.00271189	0.0045121	0.601025	70546.7	70930.3	Pseudohaploid	All	NA
AncientPolynesian	6132-RN05	Hezhen	Yoruba	0.00624219	0.00468101	1.33351	72164.4	73070.9	Pseudohaploid	All	NA
AncientPolynesian	6132-RN05	Hungarian	Yoruba	-0.0010873	0.00433386	-0.250886	68898	68748.3	Pseudohaploid	All	NA
AncientPolynesian	6132-RN05	Icelandic	Yoruba	-0.00589736	0.00434864	-1.35614	69111.5	68301.1	Pseudohaploid	All	NA
AncientPolynesian	6132-RN05	Igbo	Yoruba	0.000546579	0.00325038	0.168159	55469.3	55529.9	Pseudohaploid	All	NA
AncientPolynesian	6132-RN05	Igorot	Yoruba	0.00564593	0.00521167	1.08332	73104.2	73934.4	Pseudohaploid	All	NA
AncientPolynesian	6132-RN05	Iranian	Yoruba	-0.00465489	0.00449755	-1.03498	68767.9	68130.6	Pseudohaploid	All	NA
AncientPolynesian	6132-RN05	Iraqi_Jew	Yoruba	-0.00788145	0.00444877	-1.7716	68674.2	67600.1	Pseudohaploid	All	NA
AncientPolynesian	6132-RN05	Iraqw	Yoruba	-0.00139935	0.0037543	-0.372733	61094.6	60923.8	Pseudohaploid	All	NA
AncientPolynesian	6132-RN05	Irula	Yoruba	-0.00235756	0.00436605	-0.539976	69903.8	69575	Pseudohaploid	All	NA
AncientPolynesian	6132-RN05	Itelman	Yoruba	-0.00853024	0.0054752	-1.55798	72622.6	71394.1	Pseudohaploid	All	NA
AncientPolynesian	6132-RN05	Japanese	Yoruba	0.000481641	0.00443564	0.108584	72855.3	72925.6	Pseudohaploid	All	NA
AncientPolynesian	6132-RN05	Jordanian	Yoruba	-0.00548181	0.00407632	-1.34479	67823.6	67084.1	Pseudohaploid	All	NA
AncientPolynesian	6132-RN05	Ju_hoan_North	Yoruba	0.000808038	0.00332279	0.243181	57051.1	57143.4	Pseudohaploid	All	NA
AncientPolynesian	6132-RN05	Kaba	Yoruba	-0.000544459	0.00314534	-0.1731	56046.6	55985.6	Pseudohaploid	All	NA
AncientPolynesian	6132-RN05	Kalash	Yoruba	-0.00492751	0.00455471	-1.08185	69259.4	68580.2	Pseudohaploid	All	NA
AncientPolynesian	6132-RN05	Kapu	Yoruba	0.00355619	0.00418332	0.850089	69402.4	69897.8	Pseudohaploid	All	NA
AncientPolynesian	6132-RN05	Karitiana	Yoruba	-0.0323719	0.00552994	-5.85394	74456.2	69786.8	Pseudohaploid	All	NA
AncientPolynesian	6132-RN05	Kashmiri_Pandit	Yoruba	-0.00472851	0.00512509	-0.922621	69583.4	68928.4	Pseudohaploid	All	NA
AncientPolynesian	6132-RN05	Kharia	Yoruba	0.00807682	0.00526523	1.53399	69826	70963.1	Pseudohaploid	All	NA
AncientPolynesian	6132-RN05	Khomani_San	Yoruba	0.00269501	0.00354243	0.760782	56858.1	57165.4	Pseudohaploid	All	NA
AncientPolynesian	6132-RN05	Khonda_Dora	Yoruba	0.012121	0.00515286	2.35229	69860.3	71574.6	Pseudohaploid	All	NA
AncientPolynesian	6132-RN05	Kikuyu	Yoruba	0.000176312	0.00329709	0.0534751	58134.6	58155.1	Pseudohaploid	All	NA
AncientPolynesian	6132-RN05	Kinh	Yoruba	0.00219821	0.00484121	0.454062	73043.2	73365.1	Pseudohaploid	All	NA
AncientPolynesian	6132-RN05	Kongo	Yoruba	-0.00661386	0.00396486	-1.66812	56040.3	55303.9	Pseudohaploid	All	NA
AncientPolynesian	6132-RN05	Korean	Yoruba	0.00276091	0.00468926	0.588774	72330.9	72731.4	Pseudohaploid	All	NA
AncientPolynesian	6132-RN05	Kurumba	Yoruba	0.00870163	0.00518045	1.67971	69226.2	70441.5	Pseudohaploid	All	NA
AncientPolynesian	6132-RN05	Kusunda	Yoruba	-0.00170582	0.00486755	-0.350447	71384.2	71141	Pseudohaploid	All	NA
AncientPolynesian	6132-RN05	Kyrgyz	Yoruba	-0.000308843	0.00435306	-0.0709485	71385.1	71341	Pseudohaploid	All	NA
AncientPolynesian	6132-RN05	Lahu	Yoruba	0.00333352	0.00458536	0.726992	72746.8	73233.4	Pseudohaploid	All	NA
AncientPolynesian	6132-RN05	Laka	Yoruba	-0.00153358	0.0032354	-0.474002	56081.1	55909.4	Pseudohaploid	All	NA
AncientPolynesian	6132-RN05	Lemande	Yoruba	-7.45604e-05	0.00326735	-0.0228199	55865.9	55857.6	Pseudohaploid	All	NA
AncientPolynesian	6132-RN05	Lezgin	Yoruba	-0.00712336	0.00422296	-1.68682	68921.1	67946.1	Pseudohaploid	All	NA
AncientPolynesian	6132-RN05	Luhya	Yoruba	-0.00356583	0.00326166	-1.09326	56697.9	56295	Pseudohaploid	All	NA
AncientPolynesian	6132-RN05	Luo	Yoruba	-0.0026004	0.00320285	-0.811902	56547.7	56254.4	Pseudohaploid	All	NA
AncientPolynesian	6132-RN05	Mada	Yoruba	0.00442643	0.00314405	1.40787	56149.6	56648.9	Pseudohaploid	All	NA
AncientPolynesian	6132-RN05	Madiga	Yoruba	-0.00217288	0.00414889	-0.523726	69883.5	69580.5	Pseudohaploid	All	NA
AncientPolynesian	6132-RN05	Makrani	Yoruba	-0.00288936	0.00453479	-0.637154	68457.1	68062.6	Pseudohaploid	All	NA
AncientPolynesian	6132-RN05	Mala	Yoruba	-2.40942e-05	0.00412718	-0.00583793	69720.8	69717.4	Pseudohaploid	All	NA
AncientPolynesian	6132-RN05	Mandenka	Yoruba	-0.000128909	0.00306106	-0.0421127	56149.4	56134.9	Pseudohaploid	All	NA
AncientPolynesian	6132-RN05	Mansi	Yoruba	-0.0049106	0.00431651	-1.13763	70895	70202.1	Pseudohaploid	All	NA
AncientPolynesian	6132-RN05	Maori	Yoruba	0.00569736	0.00652888	0.872639	71618.9	72439.7	Pseudohaploid	All	NA
AncientPolynesian	6132-RN05	Masai	Yoruba	-0.00255625	0.00351259	-0.72774	59597.1	59293.2	Pseudohaploid	All	NA
AncientPolynesian	6132-RN05	Mayan	Yoruba	-0.0283918	0.0053355	-5.32129	74377	70270.2	Pseudohaploid	All	NA
AncientPolynesian	6132-RN05	Mbuti	Yoruba	-0.00233086	0.00301289	-0.77363	56986.6	56721.5	Pseudohaploid	All	NA
AncientPolynesian	6132-RN05	Mende	Yoruba	0.00121456	0.00323748	0.375156	55629.4	55764.7	Pseudohaploid	All	NA
AncientPolynesian	6132-RN05	Miao	Yoruba	0.00254612	0.00471662	0.539818	72907.9	73280.1	Pseudohaploid	All	NA
AncientPolynesian	6132-RN05	Mixe	Yoruba	-0.0274519	0.00543171	-5.054	74193.5	70228.8	Pseudohaploid	All	NA
AncientPolynesian	6132-RN05	Mixtec	Yoruba	-0.0248228	0.00500456	-4.96003	73015.2	69478.1	Pseudohaploid	All	NA
AncientPolynesian	6132-RN05	Mongola	Yoruba	-0.00393869	0.00457017	-0.861828	72978.2	72405.5	Pseudohaploid	All	NA
AncientPolynesian	6132-RN05	Mozabite	Yoruba	-0.00600683	0.00419099	-1.43327	65225.1	64446.2	Pseudohaploid	All	NA
AncientPolynesian	6132-RN05	Mursi	Yoruba	0.00146749	0.00325464	0.450891	58036.7	58207.3	Pseudohaploid	All	NA
AncientPolynesian	6132-RN05	Nahua	Yoruba	-0.0262594	0.00516399	-5.0851	73948.9	70164.6	Pseudohaploid	All	NA
AncientPolynesian	6132-RN05	Naxi	Yoruba	-0.00179348	0.00440773	-0.406894	72990.6	72729.3	Pseudohaploid	All	NA
AncientPolynesian	6132-RN05	Ngumba	Yoruba	0.000330682	0.00313367	0.105525	55805.4	55842.3	Pseudohaploid	All	NA
AncientPolynesian	6132-RN05	North_Ossetian	Yoruba	-0.00450446	0.00457742	-0.984062	69088.5	68468.9	Pseudohaploid	All	NA
AncientPolynesian	6132-RN05	Norwegian	Yoruba	-0.0108834	0.00518751	-2.098	69346.7	67853.5	Pseudohaploid	All	NA
AncientPolynesian	6132-RN05	Ogiek	Yoruba	0.00182669	0.00364677	0.500906	59471.5	59689.2	Pseudohaploid	All	NA
AncientPolynesian	6132-RN05	Onge	Yoruba	0.00589711	0.00499732	1.18005	70141.4	70973.6	Pseudohaploid	All	NA
AncientPolynesian	6132-RN05	Orcadian	Yoruba	-0.00872434	0.0044108	-1.97795	69344	68144.5	Pseudohaploid	All	NA
AncientPolynesian	6132-RN05	Oroqen	Yoruba	0.00484226	0.00494766	0.978697	72286	72989.4	Pseudohaploid	All	NA
AncientPolynesian	6132-RN05	Palestinian	Yoruba	-0.00247138	0.00404382	-0.61115	67594.1	67260.8	Pseudohaploid	All	NA
AncientPolynesian	6132-RN05	Papuan	Yoruba	0.00808073	0.0052518	1.53866	71473.2	72637.7	Pseudohaploid	All	NA
AncientPolynesian	6132-RN05	Pathan	Yoruba	-0.00482441	0.00432312	-1.11595	69504.2	68836.8	Pseudohaploid	All	NA
AncientPolynesian	6132-RN05	Piapoco	Yoruba	-0.0325199	0.00560838	-5.79846	74556.4	69860	Pseudohaploid	All	NA
AncientPolynesian	6132-RN05	Pima	Yoruba	-0.0261144	0.0054904	-4.75638	74076.3	70305.9	Pseudohaploid	All	NA
AncientPolynesian	6132-RN05	Polish	Yoruba	-0.00929475	0.00531204	-1.74975	69219.9	67945	Pseudohaploid	All	NA
AncientPolynesian	6132-RN05	Punjabi	Yoruba	-0.00544311	0.00400132	-1.36033	69907.9	69151	Pseudohaploid	All	NA
AncientPolynesian	6132-RN05	Quechua	Yoruba	-0.0278588	0.00535266	-5.20467	74095.7	70079.1	Pseudohaploid	All	NA
AncientPolynesian	6132-RN05	Relli	Yoruba	0.0019882	0.00462699	0.429697	69784.7	70062.8	Pseudohaploid	All	NA
AncientPolynesian	6132-RN05	Rendille	Yoruba	-0.00412291	0.00380191	-1.08443	61475	60970.2	Pseudohaploid	All	NA
AncientPolynesian	6132-RN05	Russian	Yoruba	-0.00375248	0.00462375	-0.811566	69413.4	68894.4	Pseudohaploid	All	NA
AncientPolynesian	6132-RN05	Saami	Yoruba	-0.0068847	0.00463452	-1.48553	70358	69395.8	Pseudohaploid	All	NA
AncientPolynesian	6132-RN05	Saharawi	Yoruba	-0.0021952	0.00412532	-0.532129	65056.1	64771.2	Pseudohaploid	All	NA
AncientPolynesian	6132-RN05	Samaritan	Yoruba	-0.00254531	0.00540394	-0.471011	67886	67541.3	Pseudohaploid	All	NA
AncientPolynesian	6132-RN05	Sandawe	Yoruba	-0.00340839	0.00334717	-1.01829	59264.6	58861.9	Pseudohaploid	All	NA
AncientPolynesian	6132-RN05	Sardinian	Yoruba	-0.00484687	0.00452276	-1.07166	68584.5	67922.9	Pseudohaploid	All	NA
AncientPolynesian	6132-RN05	Sengwer	Yoruba	-0.00247693	0.00349861	-0.707976	59021.8	58730.2	Pseudohaploid	All	NA
AncientPolynesian	6132-RN05	Sherpa	Yoruba	-0.00177496	0.00475868	-0.372994	72464.8	72208	Pseudohaploid	All	NA
AncientPolynesian	6132-RN05	She	Yoruba	0.0033473	0.00486618	0.687871	72570.4	73057.9	Pseudohaploid	All	NA
AncientPolynesian	6132-RN05	Sindhi	Yoruba	-0.00369271	0.00454119	-0.813157	69190.7	68681.6	Pseudohaploid	All	NA
AncientPolynesian	6132-RN05	Somali	Yoruba	-0.00401622	0.00460079	-0.87294	61705.6	61212	Pseudohaploid	All	NA
AncientPolynesian	6132-RN05	Spanish	Yoruba	-0.00212861	0.00443226	-0.480254	68332.6	68042.3	Pseudohaploid	All	NA
AncientPolynesian	6132-RN05	Surui	Yoruba	-0.0242664	0.0058752	-4.13031	74187.1	70671.9	Pseudohaploid	All	NA
AncientPolynesian	6132-RN05	Tajik	Yoruba	0.00114556	0.00440796	0.259883	68939.1	69097.2	Pseudohaploid	All	NA
AncientPolynesian	6132-RN05	Thai	Yoruba	0.0030308	0.00471259	0.643128	72464.6	72905.2	Pseudohaploid	All	NA
AncientPolynesian	6132-RN05	Tibetan	Yoruba	0.00313579	0.0044712	0.701331	71958.2	72410.9	Pseudohaploid	All	NA
AncientPolynesian	6132-RN05	Tikar_South	Yoruba	0.00545252	0.00317399	1.71788	55484.5	56092.9	Pseudohaploid	All	NA
AncientPolynesian	6132-RN05	Tlingit	Yoruba	-0.0106146	0.00459226	-2.3114	71155.6	69660.9	Pseudohaploid	All	NA
AncientPolynesian	6132-RN05	Tubalar	Yoruba	-0.00540204	0.00435728	-1.23977	71530	70761.3	Pseudohaploid	All	NA
AncientPolynesian	6132-RN05	Tujia	Yoruba	0.00328534	0.00490365	0.669979	72875.5	73355.9	Pseudohaploid	All	NA
AncientPolynesian	6132-RN05	Turkish	Yoruba	-0.00631255	0.00439065	-1.43773	68783.8	67920.8	Pseudohaploid	All	NA
AncientPolynesian	6132-RN05	Tuscan	Yoruba	-0.00286765	0.00473669	-0.605413	68777.2	68383.8	Pseudohaploid	All	NA
AncientPolynesian	6132-RN05	Tu	Yoruba	-0.00108235	0.0044526	-0.243082	72489	72332.2	Pseudohaploid	All	NA
AncientPolynesian	6132-RN05	Ulchi	Yoruba	0.00170198	0.00459903	0.370073	72440.2	72687.2	Pseudohaploid	All	NA
AncientPolynesian	6132-RN05	Uygur	Yoruba	-0.00318892	0.00424476	-0.75126	70879.6	70429	Pseudohaploid	All	NA
AncientPolynesian	6132-RN05	Xibo	Yoruba	-0.00435082	0.00462623	-0.940467	72984.2	72351.8	Pseudohaploid	All	NA
AncientPolynesian	6132-RN05	Yadava	Yoruba	-0.002705	0.00454935	-0.59459	69317.6	68943.6	Pseudohaploid	All	NA
AncientPolynesian	6132-RN05	Yakut	Yoruba	-0.0052336	0.00463677	-1.12872	72527.2	71772	Pseudohaploid	All	NA
AncientPolynesian	6132-RN05	Yemenite_Jew	Yoruba	-0.00261203	0.00456657	-0.571991	67723.7	67370.9	Pseudohaploid	All	NA
AncientPolynesian	6132-RN05	Yi	Yoruba	0.00454798	0.00458527	0.991868	72499	73161.5	Pseudohaploid	All	NA
AncientPolynesian	6132-RN05	Zapotec	Yoruba	-0.0220083	0.00550898	-3.99498	73781.2	70603.5	Pseudohaploid	All	NA
AncientPolynesian	6765-RN06	Aari	Yoruba	-0.00155388	0.00340737	-0.456036	189726	189137	Pseudohaploid	All	NA
AncientPolynesian	6765-RN06	Abkhasian	Yoruba	0.00108715	0.0040046	0.271475	215353	215821	Pseudohaploid	All	NA
AncientPolynesian	6765-RN06	Adygei	Yoruba	-0.000584064	0.00416995	-0.140065	216641	216388	Pseudohaploid	All	NA
AncientPolynesian	6765-RN06	Agaw	Yoruba	0.0054325	0.00370479	1.46635	196999	199151	Pseudohaploid	All	NA
AncientPolynesian	6765-RN06	Albanian	Yoruba	0.000183947	0.00491887	0.0373961	215149	215228	Pseudohaploid	All	NA
AncientPolynesian	6765-RN06	Aleut	Yoruba	-0.00590512	0.00436209	-1.35374	224617	221980	Pseudohaploid	All	NA
AncientPolynesian	6765-RN06	Altaian	Yoruba	0.00342862	0.00490129	0.699533	224125	225667	Pseudohaploid	All	NA
AncientPolynesian	6765-RN06	Amhara	Yoruba	0.00256695	0.00350528	0.732311	196137	197147	Pseudohaploid	All	NA
AncientPolynesian	6765-RN06	Ami	Yoruba	0.00976061	0.00510513	1.91192	229864	234396	Pseudohaploid	All	NA
AncientPolynesian	6765-RN06	Armenian	Yoruba	-0.00100473	0.00419905	-0.239275	215263	214830	Pseudohaploid	All	NA
AncientPolynesian	6765-RN06	Atayal	Yoruba	0.0031744	0.00573185	0.553819	230536	232004	Pseudohaploid	All	NA
AncientPolynesian	6765-RN06	Australian	Yoruba	0.0130564	0.00492919	2.64879	222785	228679	Pseudohaploid	All	NA
AncientPolynesian	6765-RN06	Baka	Yoruba	-0.000738911	0.00310519	-0.23796	177306	177044	Pseudohaploid	All	NA
AncientPolynesian	6765-RN06	Bakola	Yoruba	-0.00170761	0.0031178	-0.547698	177890	177284	Pseudohaploid	All	NA
AncientPolynesian	6765-RN06	Balochi	Yoruba	0.000662592	0.0048381	0.136953	214891	215176	Pseudohaploid	All	NA
AncientPolynesian	6765-RN06	BantuHerero	Yoruba	-0.00138607	0.00327012	-0.42386	176055	175568	Pseudohaploid	All	NA
AncientPolynesian	6765-RN06	BantuKenya	Yoruba	-0.000347194	0.00314455	-0.110412	177377	177253	Pseudohaploid	All	NA
AncientPolynesian	6765-RN06	BantuTswana	Yoruba	-0.00173006	0.00304192	-0.568739	176805	176194	Pseudohaploid	All	NA
AncientPolynesian	6765-RN06	Basque	Yoruba	0.00369769	0.00433782	0.852431	214737	216331	Pseudohaploid	All	NA
AncientPolynesian	6765-RN06	BedouinB	Yoruba	0.00283389	0.00428627	0.661155	211438	212640	Pseudohaploid	All	NA
AncientPolynesian	6765-RN06	Bedzan	Yoruba	0.00195705	0.00302872	0.646164	177056	177751	Pseudohaploid	All	NA
AncientPolynesian	6765-RN06	Bengali	Yoruba	0.00588394	0.0040994	1.43532	218095	220677	Pseudohaploid	All	NA
AncientPolynesian	6765-RN06	Bergamo	Yoruba	-0.00119364	0.00425181	-0.280737	215600	215086	Pseudohaploid	All	NA
AncientPolynesian	6765-RN06	Biaka	Yoruba	0.0018833	0.00305351	0.616765	176937	177605	Pseudohaploid	All	NA
AncientPolynesian	6765-RN06	Bougainville	Yoruba	0.00842639	0.00492976	1.70929	227152	231012	Pseudohaploid	All	NA
AncientPolynesian	6765-RN06	Brahmin	Yoruba	0.00185428	0.00404178	0.458777	217470	218278	Pseudohaploid	All	NA
AncientPolynesian	6765-RN06	Brahui	Yoruba	0.000438707	0.00391198	0.112144	214979	215167	Pseudohaploid	All	NA
AncientPolynesian	6765-RN06	Bulala	Yoruba	-0.000166662	0.00297921	-0.0559418	181661	181601	Pseudohaploid	All	NA
AncientPolynesian	6765-RN06	Bulgarian	Yoruba	0.00184211	0.00423587	0.434883	215343	216137	Pseudohaploid	All	NA
AncientPolynesian	6765-RN06	Burmese	Yoruba	0.00530097	0.00440968	1.20212	226166	228577	Pseudohaploid	All	NA
AncientPolynesian	6765-RN06	Burusho	Yoruba	0.000500777	0.00415328	0.120574	218467	218686	Pseudohaploid	All	NA
AncientPolynesian	6765-RN06	Cambodian	Yoruba	0.00821495	0.00428841	1.91561	226425	230176	Pseudohaploid	All	NA
AncientPolynesian	6765-RN06	Chane	Yoruba	-0.0237218	0.00562808	-4.2149	232687	221903	Pseudohaploid	All	NA
AncientPolynesian	6765-RN06	Chechen	Yoruba	0.00210788	0.00464329	0.453963	215579	216490	Pseudohaploid	All	NA
AncientPolynesian	6765-RN06	Chipewyan	Yoruba	-0.00879408	0.00498796	-1.76306	228546	224562	Pseudohaploid	All	NA
AncientPolynesian	6765-RN06	Chukchi	Yoruba	0.000264507	0.00507851	0.0520836	221895	222013	Pseudohaploid	All	NA
AncientPolynesian	6765-RN06	Cree	Yoruba	-0.011624	0.00470053	-2.47291	226556	221350	Pseudohaploid	All	NA
AncientPolynesian	6765-RN06	Crete	Yoruba	-0.00391611	0.00420061	-0.932271	215328	213648	Pseudohaploid	All	NA
AncientPolynesian	6765-RN06	Czech	Yoruba	0.000364117	0.00491727	0.0740487	214182	214338	Pseudohaploid	All	NA
AncientPolynesian	6765-RN06	Dai	Yoruba	0.00781875	0.00416493	1.87728	228034	231628	Pseudohaploid	All	NA
AncientPolynesian	6765-RN06	Daur	Yoruba	0.00191066	0.00462822	0.412828	227899	228772	Pseudohaploid	All	NA
AncientPolynesian	6765-RN06	Dinka	Yoruba	-0.000806525	0.00279725	-0.288327	180213	179922	Pseudohaploid	All	NA
AncientPolynesian	6765-RN06	Druze	Yoruba	0.00404302	0.00394411	1.02508	212124	213846	Pseudohaploid	All	NA
AncientPolynesian	6765-RN06	Dusun	Yoruba	0.0134651	0.00481553	2.79618	228120	234347	Pseudohaploid	All	NA
AncientPolynesian	6765-RN06	Elmolo	Yoruba	0.00151483	0.00310718	0.487526	188185	188756	Pseudohaploid	All	NA
AncientPolynesian	6765-RN06	English	Yoruba	-0.00320056	0.00439821	-0.727696	216898	215514	Pseudohaploid	All	NA
AncientPolynesian	6765-RN06	Esan	Yoruba	-0.00187752	0.00291962	-0.64307	174704	174049	Pseudohaploid	All	NA
AncientPolynesian	6765-RN06	Eskimo_Chaplin	Yoruba	0.00117451	0.00551523	0.212957	226936	227470	Pseudohaploid	All	NA
AncientPolynesian	6765-RN06	Eskimo_Naukan	Yoruba	-0.00354772	0.00469027	-0.756399	228071	226458	Pseudohaploid	All	NA
AncientPolynesian	6765-RN06	Eskimo_Sireniki	Yoruba	-0.0065015	0.00452516	-1.43675	229013	226055	Pseudohaploid	All	NA
AncientPolynesian	6765-RN06	Estonian	Yoruba	-0.000688928	0.00433482	-0.158929	217002	216704	Pseudohaploid	All	NA
AncientPolynesian	6765-RN06	Even	Yoruba	-0.00269451	0.00404413	-0.666277	227566	226343	Pseudohaploid	All	NA
AncientPolynesian	6765-RN06	Finnish	Yoruba	-0.00178477	0.00377286	-0.473056	217365	216591	Pseudohaploid	All	NA
AncientPolynesian	6765-RN06	French	Yoruba	-0.00631453	0.0038313	-1.64814	217740	215007	Pseudohaploid	All	NA
AncientPolynesian	6765-RN06	Fulani	Yoruba	-0.00271541	0.00348803	-0.778495	187911	186894	Pseudohaploid	All	NA
AncientPolynesian	6765-RN06	Gambian	Yoruba	-0.00109085	0.00320756	-0.340088	176737	176351	Pseudohaploid	All	NA
AncientPolynesian	6765-RN06	Georgian	Yoruba	-0.00248235	0.00421049	-0.589564	215266	214200	Pseudohaploid	All	NA
AncientPolynesian	6765-RN06	Greek	Yoruba	0.000906694	0.00441348	0.205437	215469	215860	Pseudohaploid	All	NA
AncientPolynesian	6765-RN06	Hadza	Yoruba	-0.00171891	0.0033274	-0.516593	187662	187018	Pseudohaploid	All	NA
AncientPolynesian	6765-RN06	Han	Yoruba	0.000627166	0.00434259	0.144422	230070	230359	Pseudohaploid	All	NA
AncientPolynesian	6765-RN06	Hawaiian	Yoruba	0.0142154	0.00611473	2.32479	229475	236093	Pseudohaploid	All	NA
AncientPolynesian	6765-RN06	Hazara	Yoruba	0.00281232	0.00406181	0.692381	221914	223166	Pseudohaploid	All	NA
AncientPolynesian	6765-RN06	Hezhen	Yoruba	0.00262543	0.00462542	0.567609	228180	229381	Pseudohaploid	All	NA
AncientPolynesian	6765-RN06	Hungarian	Yoruba	0.00181521	0.00435342	0.416961	215950	216736	Pseudohaploid	All	NA
AncientPolynesian	6765-RN06	Icelandic	Yoruba	-0.00546639	0.00412735	-1.32443	217489	215124	Pseudohaploid	All	NA
AncientPolynesian	6765-RN06	Igbo	Yoruba	0.000413615	0.00299131	0.138272	174808	174953	Pseudohaploid	All	NA
AncientPolynesian	6765-RN06	Igorot	Yoruba	0.0102961	0.0050613	2.03429	229143	233911	Pseudohaploid	All	NA
AncientPolynesian	6765-RN06	Iranian	Yoruba	2.12871e-05	0.00427331	0.0049814	215295	215304	Pseudohaploid	All	NA
AncientPolynesian	6765-RN06	Iraqi_Jew	Yoruba	-0.00372858	0.00421807	-0.883955	214899	213302	Pseudohaploid	All	NA
AncientPolynesian	6765-RN06	Iraqw	Yoruba	0.000908853	0.00353663	0.256983	191665	192014	Pseudohaploid	All	NA
AncientPolynesian	6765-RN06	Irula	Yoruba	0.000965195	0.00404921	0.238366	219368	219792	Pseudohaploid	All	NA
AncientPolynesian	6765-RN06	Itelman	Yoruba	0.00140744	0.00528179	0.266471	226318	226956	Pseudohaploid	All	NA
AncientPolynesian	6765-RN06	Japanese	Yoruba	0.0065197	0.0042197	1.54506	227609	230597	Pseudohaploid	All	NA
AncientPolynesian	6765-RN06	Jordanian	Yoruba	-0.00280022	0.00388663	-0.720475	212825	211636	Pseudohaploid	All	NA
AncientPolynesian	6765-RN06	Ju_hoan_North	Yoruba	-0.00116514	0.00337655	-0.345068	179792	179374	Pseudohaploid	All	NA
AncientPolynesian	6765-RN06	Kaba	Yoruba	-0.00348742	0.00307595	-1.13377	176831	175602	Pseudohaploid	All	NA
AncientPolynesian	6765-RN06	Kalash	Yoruba	0.000760323	0.00437996	0.173591	216355	216684	Pseudohaploid	All	NA
AncientPolynesian	6765-RN06	Kapu	Yoruba	0.00280841	0.00412403	0.680987	218392	219622	Pseudohaploid	All	NA
AncientPolynesian	6765-RN06	Karitiana	Yoruba	-0.024417	0.00550523	-4.43523	232607	221519	Pseudohaploid	All	NA
AncientPolynesian	6765-RN06	Kashmiri_Pandit	Yoruba	-0.00139668	0.00469638	-0.297394	217740	217132	Pseudohaploid	All	NA
AncientPolynesian	6765-RN06	Kharia	Yoruba	0.00586039	0.00505789	1.15866	220108	222703	Pseudohaploid	All	NA
AncientPolynesian	6765-RN06	Khomani_San	Yoruba	0.000726236	0.00335365	0.216551	179305	179566	Pseudohaploid	All	NA
AncientPolynesian	6765-RN06	Khonda_Dora	Yoruba	0.00435042	0.004838	0.899219	221811	223749	Pseudohaploid	All	NA
AncientPolynesian	6765-RN06	Kikuyu	Yoruba	-0.0020939	0.00293882	-0.712498	183265	182499	Pseudohaploid	All	NA
AncientPolynesian	6765-RN06	Kinh	Yoruba	0.00621078	0.00468015	1.32705	228538	231395	Pseudohaploid	All	NA
AncientPolynesian	6765-RN06	Kongo	Yoruba	-0.00512659	0.00397641	-1.28925	175867	174073	Pseudohaploid	All	NA
AncientPolynesian	6765-RN06	Korean	Yoruba	0.00554618	0.00443317	1.25107	226763	229293	Pseudohaploid	All	NA
AncientPolynesian	6765-RN06	Kurumba	Yoruba	0.00265136	0.00500057	0.530212	219492	220659	Pseudohaploid	All	NA
AncientPolynesian	6765-RN06	Kusunda	Yoruba	-0.00121317	0.0044502	-0.27261	224547	224003	Pseudohaploid	All	NA
AncientPolynesian	6765-RN06	Kyrgyz	Yoruba	0.00329814	0.0044103	0.747827	223956	225438	Pseudohaploid	All	NA
AncientPolynesian	6765-RN06	Lahu	Yoruba	0.00601132	0.00441905	1.36032	228249	231009	Pseudohaploid	All	NA
AncientPolynesian	6765-RN06	Laka	Yoruba	-0.00136756	0.00285902	-0.478334	176024	175544	Pseudohaploid	All	NA
AncientPolynesian	6765-RN06	Lemande	Yoruba	-0.000932977	0.00303695	-0.307208	175767	175439	Pseudohaploid	All	NA
AncientPolynesian	6765-RN06	Lezgin	Yoruba	-0.00137351	0.0041865	-0.328079	215606	215014	Pseudohaploid	All	NA
AncientPolynesian	6765-RN06	Luhya	Yoruba	-0.0031808	0.0032019	-0.99341	178430	177298	Pseudohaploid	All	NA
AncientPolynesian	6765-RN06	Luo	Yoruba	0.000566735	0.00292137	0.193996	177194	177395	Pseudohaploid	All	NA
AncientPolynesian	6765-RN06	Mada	Yoruba	0.00346873	0.00299253	1.15913	177018	178251	Pseudohaploid	All	NA
AncientPolynesian	6765-RN06	Madiga	Yoruba	0.00207652	0.00402175	0.516324	218711	219621	Pseudohaploid	All	NA
AncientPolynesian	6765-RN06	Makrani	Yoruba	-0.00298625	0.00430417	-0.693803	215355	214072	Pseudohaploid	All	NA
AncientPolynesian	6765-RN06	Mala	Yoruba	0.00609966	0.00374494	1.62877	217856	220530	Pseudohaploid	All	NA
AncientPolynesian	6765-RN06	Mandenka	Yoruba	-0.00351408	0.00282847	-1.24239	177076	175836	Pseudohaploid	All	NA
AncientPolynesian	6765-RN06	Mansi	Yoruba	-0.000901257	0.0039529	-0.227999	222390	221990	Pseudohaploid	All	NA
AncientPolynesian	6765-RN06	Maori	Yoruba	0.0106227	0.00664365	1.59893	224475	229296	Pseudohaploid	All	NA
AncientPolynesian	6765-RN06	Masai	Yoruba	0.00191864	0.00341458	0.561896	186504	187221	Pseudohaploid	All	NA
AncientPolynesian	6765-RN06	Mayan	Yoruba	-0.0254819	0.00517891	-4.92033	233571	221963	Pseudohaploid	All	NA
AncientPolynesian	6765-RN06	Mbuti	Yoruba	-0.00183515	0.00324085	-0.566256	179231	178574	Pseudohaploid	All	NA
AncientPolynesian	6765-RN06	Mende	Yoruba	0.000245643	0.00294587	0.0833856	175007	175093	Pseudohaploid	All	NA
AncientPolynesian	6765-RN06	Miao	Yoruba	0.00565605	0.00448222	1.26189	228469	231068	Pseudohaploid	All	NA
AncientPolynesian	6765-RN06	Mixe	Yoruba	-0.0230616	0.00499516	-4.61678	232359	221884	Pseudohaploid	All	NA
AncientPolynesian	6765-RN06	Mixtec	Yoruba	-0.0166488	0.00482821	-3.44824	227849	220386	Pseudohaploid	All	NA
AncientPolynesian	6765-RN06	Mongola	Yoruba	0.00219969	0.00457259	0.481061	228128	229133	Pseudohaploid	All	NA
AncientPolynesian	6765-RN06	Mozabite	Yoruba	-0.00370145	0.00415966	-0.889845	204543	203034	Pseudohaploid	All	NA
AncientPolynesian	6765-RN06	Mursi	Yoruba	0.00118574	0.00319664	0.370932	182528	182962	Pseudohaploid	All	NA
AncientPolynesian	6765-RN06	Nahua	Yoruba	-0.0204272	0.00499873	-4.08647	231274	222015	Pseudohaploid	All	NA
AncientPolynesian	6765-RN06	Naxi	Yoruba	0.00214344	0.00405767	0.528244	228677	229659	Pseudohaploid	All	NA
AncientPolynesian	6765-RN06	Ngumba	Yoruba	-0.00110834	0.00308713	-0.35902	175513	175124	Pseudohaploid	All	NA
AncientPolynesian	6765-RN06	North_Ossetian	Yoruba	-0.00376982	0.00429928	-0.876849	217644	216009	Pseudohaploid	All	NA
AncientPolynesian	6765-RN06	Norwegian	Yoruba	-0.00244992	0.00497333	-0.492611	215884	214829	Pseudohaploid	All	NA
AncientPolynesian	6765-RN06	Ogiek	Yoruba	-0.00122505	0.00341275	-0.358964	187807	187347	Pseudohaploid	All	NA
AncientPolynesian	6765-RN06	Onge	Yoruba	0.0072172	0.00462739	1.55967	220219	223420	Pseudohaploid	All	NA
AncientPolynesian	6765-RN06	Orcadian	Yoruba	-0.00363922	0.00418658	-0.869258	216985	215411	Pseudohaploid	All	NA
AncientPolynesian	6765-RN06	Oroqen	Yoruba	0.00257328	0.00478062	0.538273	228092	229269	Pseudohaploid	All	NA
AncientPolynesian	6765-RN06	Palestinian	Yoruba	0.00264298	0.0036896	0.716332	211529	212650	Pseudohaploid	All	NA
AncientPolynesian	6765-RN06	Papuan	Yoruba	0.0085922	0.00486588	1.76581	224943	228842	Pseudohaploid	All	NA
AncientPolynesian	6765-RN06	Pathan	Yoruba	-0.00102487	0.00427869	-0.239529	217811	217365	Pseudohaploid	All	NA
AncientPolynesian	6765-RN06	Piapoco	Yoruba	-0.0263936	0.00510585	-5.16928	233418	221413	Pseudohaploid	All	NA
AncientPolynesian	6765-RN06	Pima	Yoruba	-0.0132352	0.00516574	-2.56212	230165	224152	Pseudohaploid	All	NA
AncientPolynesian	6765-RN06	Polish	Yoruba	-0.00491837	0.00511024	-0.962453	216647	214526	Pseudohaploid	All	NA
AncientPolynesian	6765-RN06	Punjabi	Yoruba	0.00374963	0.00385824	0.971849	217852	219492	Pseudohaploid	All	NA
AncientPolynesian	6765-RN06	Quechua	Yoruba	-0.0223909	0.00471164	-4.75225	232078	221913	Pseudohaploid	All	NA
AncientPolynesian	6765-RN06	Relli	Yoruba	0.00532173	0.00426868	1.24669	218750	221090	Pseudohaploid	All	NA
AncientPolynesian	6765-RN06	Rendille	Yoruba	-0.00058061	0.00356009	-0.163088	192941	192717	Pseudohaploid	All	NA
AncientPolynesian	6765-RN06	Russian	Yoruba	-0.00152786	0.00443412	-0.344569	218162	217496	Pseudohaploid	All	NA
AncientPolynesian	6765-RN06	Saami	Yoruba	-0.00751066	0.00458043	-1.63973	221832	218525	Pseudohaploid	All	NA
AncientPolynesian	6765-RN06	Saharawi	Yoruba	-0.000955316	0.0038938	-0.245343	204753	204362	Pseudohaploid	All	NA
AncientPolynesian	6765-RN06	Samaritan	Yoruba	0.000727575	0.0049589	0.146721	212881	213191	Pseudohaploid	All	NA
AncientPolynesian	6765-RN06	Sandawe	Yoruba	-0.00579237	0.00311481	-1.85962	187344	185186	Pseudohaploid	All	NA
AncientPolynesian	6765-RN06	Sardinian	Yoruba	0.00069148	0.00419124	0.164982	214446	214743	Pseudohaploid	All	NA
AncientPolynesian	6765-RN06	Sengwer	Yoruba	-0.00148735	0.0032198	-0.461939	185266	184715	Pseudohaploid	All	NA
AncientPolynesian	6765-RN06	Sherpa	Yoruba	-0.00108016	0.00467361	-0.231119	228203	227710	Pseudohaploid	All	NA
AncientPolynesian	6765-RN06	She	Yoruba	0.00728684	0.00464796	1.56775	227692	231034	Pseudohaploid	All	NA
AncientPolynesian	6765-RN06	Sindhi	Yoruba	0.00470668	0.00401992	1.17084	215799	217840	Pseudohaploid	All	NA
AncientPolynesian	6765-RN06	Somali	Yoruba	-0.000411425	0.00444574	-0.0925438	193716	193557	Pseudohaploid	All	NA
AncientPolynesian	6765-RN06	Spanish	Yoruba	0.00331106	0.00401486	0.824702	214061	215484	Pseudohaploid	All	NA
AncientPolynesian	6765-RN06	Surui	Yoruba	-0.0183997	0.00545026	-3.37593	232420	224021	Pseudohaploid	All	NA
AncientPolynesian	6765-RN06	Tajik	Yoruba	-0.000400651	0.00430754	-0.0930116	217182	217008	Pseudohaploid	All	NA
AncientPolynesian	6765-RN06	Thai	Yoruba	0.00491997	0.00441083	1.11543	227476	229725	Pseudohaploid	All	NA
AncientPolynesian	6765-RN06	Tibetan	Yoruba	0.00570634	0.00426282	1.33863	225693	228283	Pseudohaploid	All	NA
AncientPolynesian	6765-RN06	Tikar_South	Yoruba	0.00197189	0.00285407	0.690903	174909	175601	Pseudohaploid	All	NA
AncientPolynesian	6765-RN06	Tlingit	Yoruba	-0.00123078	0.00425365	-0.289346	221423	220879	Pseudohaploid	All	NA
AncientPolynesian	6765-RN06	Tubalar	Yoruba	0.00128259	0.00428	0.299671	223186	223759	Pseudohaploid	All	NA
AncientPolynesian	6765-RN06	Tujia	Yoruba	0.00191266	0.00443411	0.431351	229628	230508	Pseudohaploid	All	NA
AncientPolynesian	6765-RN06	Turkish	Yoruba	-0.00399976	0.00417216	-0.95868	215946	214225	Pseudohaploid	All	NA
AncientPolynesian	6765-RN06	Tuscan	Yoruba	0.000276435	0.0043595	0.0634097	215708	215827	Pseudohaploid	All	NA
AncientPolynesian	6765-RN06	Tu	Yoruba	0.00145602	0.00428061	0.340143	227572	228236	Pseudohaploid	All	NA
AncientPolynesian	6765-RN06	Ulchi	Yoruba	0.00523534	0.00422519	1.23908	227018	229407	Pseudohaploid	All	NA
AncientPolynesian	6765-RN06	Uygur	Yoruba	0.00193979	0.00417875	0.464202	221672	222534	Pseudohaploid	All	NA
AncientPolynesian	6765-RN06	Xibo	Yoruba	0.00172269	0.00450024	0.382801	228233	229021	Pseudohaploid	All	NA
AncientPolynesian	6765-RN06	Yadava	Yoruba	0.00302369	0.00411656	0.734521	216654	217968	Pseudohaploid	All	NA
AncientPolynesian	6765-RN06	Yakut	Yoruba	0.00197952	0.00440452	0.449429	226815	227714	Pseudohaploid	All	NA
AncientPolynesian	6765-RN06	Yemenite_Jew	Yoruba	0.00236246	0.00429229	0.550396	211900	212904	Pseudohaploid	All	NA
AncientPolynesian	6765-RN06	Yi	Yoruba	0.00727865	0.00443034	1.64291	227470	230805	Pseudohaploid	All	NA
AncientPolynesian	6765-RN06	Zapotec	Yoruba	-0.016617	0.00499104	-3.32938	230756	223213	Pseudohaploid	All	NA
AncientPolynesian	6767-RN07	Aari	Yoruba	-0.00294004	0.00336318	-0.874185	177957	176913	Pseudohaploid	All	NA
AncientPolynesian	6767-RN07	Abkhasian	Yoruba	-0.00325792	0.00426543	-0.763795	202576	201260	Pseudohaploid	All	NA
AncientPolynesian	6767-RN07	Adygei	Yoruba	-0.00669832	0.00426515	-1.57048	204152	201435	Pseudohaploid	All	NA
AncientPolynesian	6767-RN07	Agaw	Yoruba	-0.00275282	0.00394038	-0.698618	186040	185019	Pseudohaploid	All	NA
AncientPolynesian	6767-RN07	Albanian	Yoruba	-0.0105588	0.00520413	-2.02893	204175	199908	Pseudohaploid	All	NA
AncientPolynesian	6767-RN07	Aleut	Yoruba	-0.00574893	0.00444453	-1.29349	210233	207830	Pseudohaploid	All	NA
AncientPolynesian	6767-RN07	Altaian	Yoruba	-0.00236273	0.00523564	-0.451277	211439	210442	Pseudohaploid	All	NA
AncientPolynesian	6767-RN07	Amhara	Yoruba	-0.00367384	0.0033372	-1.10088	184685	183333	Pseudohaploid	All	NA
AncientPolynesian	6767-RN07	Ami	Yoruba	0.00134133	0.00522759	0.256587	217371	217955	Pseudohaploid	All	NA
AncientPolynesian	6767-RN07	Armenian	Yoruba	-0.00498078	0.0042083	-1.18356	202327	200321	Pseudohaploid	All	NA
AncientPolynesian	6767-RN07	Atayal	Yoruba	0.00783604	0.00619442	1.26502	214990	218386	Pseudohaploid	All	NA
AncientPolynesian	6767-RN07	Australian	Yoruba	0.0110708	0.00527434	2.099	208872	213548	Pseudohaploid	All	NA
AncientPolynesian	6767-RN07	Baka	Yoruba	-0.000332747	0.00301356	-0.110416	165783	165673	Pseudohaploid	All	NA
AncientPolynesian	6767-RN07	Bakola	Yoruba	-0.00201018	0.0029758	-0.67551	166311	165644	Pseudohaploid	All	NA
AncientPolynesian	6767-RN07	Balochi	Yoruba	-0.00377071	0.0050285	-0.749867	202463	200942	Pseudohaploid	All	NA
AncientPolynesian	6767-RN07	BantuHerero	Yoruba	-0.00556364	0.00338001	-1.64604	165511	163680	Pseudohaploid	All	NA
AncientPolynesian	6767-RN07	BantuKenya	Yoruba	-0.00148377	0.00297056	-0.499493	166265	165772	Pseudohaploid	All	NA
AncientPolynesian	6767-RN07	BantuTswana	Yoruba	-0.000283345	0.00305122	-0.0928629	164892	164799	Pseudohaploid	All	NA
AncientPolynesian	6767-RN07	Basque	Yoruba	-0.00315195	0.0043652	-0.722063	202588	201315	Pseudohaploid	All	NA
AncientPolynesian	6767-RN07	BedouinB	Yoruba	-0.00415592	0.00438707	-0.947312	199684	198031	Pseudohaploid	All	NA
AncientPolynesian	6767-RN07	Bedzan	Yoruba	0.000576208	0.00327933	0.175709	165933	166124	Pseudohaploid	All	NA
AncientPolynesian	6767-RN07	Bengali	Yoruba	-0.0017743	0.00412269	-0.430375	205880	205150	Pseudohaploid	All	NA
AncientPolynesian	6767-RN07	Bergamo	Yoruba	-0.00353787	0.00428046	-0.826517	202300	200873	Pseudohaploid	All	NA
AncientPolynesian	6767-RN07	Biaka	Yoruba	-0.00148216	0.00307922	-0.481342	166192	165700	Pseudohaploid	All	NA
AncientPolynesian	6767-RN07	Bougainville	Yoruba	0.0140641	0.00520758	2.70069	211205	217230	Pseudohaploid	All	NA
AncientPolynesian	6767-RN07	Brahmin	Yoruba	-0.00446223	0.00411057	-1.08555	204801	202982	Pseudohaploid	All	NA
AncientPolynesian	6767-RN07	Brahui	Yoruba	-0.00421844	0.00424771	-0.993109	202326	200627	Pseudohaploid	All	NA
AncientPolynesian	6767-RN07	Bulala	Yoruba	-0.00294767	0.00315693	-0.933715	170494	169492	Pseudohaploid	All	NA
AncientPolynesian	6767-RN07	Bulgarian	Yoruba	-0.00311759	0.00432786	-0.720354	202742	201482	Pseudohaploid	All	NA
AncientPolynesian	6767-RN07	Burmese	Yoruba	0.00383016	0.00415198	0.922491	212002	213633	Pseudohaploid	All	NA
AncientPolynesian	6767-RN07	Burusho	Yoruba	-0.00624303	0.00427496	-1.46037	205795	203241	Pseudohaploid	All	NA
AncientPolynesian	6767-RN07	Cambodian	Yoruba	0.00639014	0.00438298	1.45794	212255	214985	Pseudohaploid	All	NA
AncientPolynesian	6767-RN07	Chane	Yoruba	-0.0224174	0.00581904	-3.85241	217590	208048	Pseudohaploid	All	NA
AncientPolynesian	6767-RN07	Chechen	Yoruba	-0.0114475	0.00497311	-2.30189	204755	200120	Pseudohaploid	All	NA
AncientPolynesian	6767-RN07	Chipewyan	Yoruba	-0.0154263	0.00502456	-3.07018	215632	209081	Pseudohaploid	All	NA
AncientPolynesian	6767-RN07	Chukchi	Yoruba	-0.0113474	0.00521363	-2.17649	210482	205759	Pseudohaploid	All	NA
AncientPolynesian	6767-RN07	Cree	Yoruba	-0.0132162	0.00457183	-2.89078	212416	206875	Pseudohaploid	All	NA
AncientPolynesian	6767-RN07	Crete	Yoruba	-0.00494719	0.00445323	-1.11092	201865	199878	Pseudohaploid	All	NA
AncientPolynesian	6767-RN07	Czech	Yoruba	-0.00462592	0.00508281	-0.91011	201678	199821	Pseudohaploid	All	NA
AncientPolynesian	6767-RN07	Dai	Yoruba	0.000698499	0.00455647	0.153298	215310	215611	Pseudohaploid	All	NA
AncientPolynesian	6767-RN07	Daur	Yoruba	0.0035365	0.00500389	0.70675	212856	214367	Pseudohaploid	All	NA
AncientPolynesian	6767-RN07	Dinka	Yoruba	-0.00303422	0.00279714	-1.08476	168971	167948	Pseudohaploid	All	NA
AncientPolynesian	6767-RN07	Druze	Yoruba	-0.00467408	0.00429464	-1.08835	200567	198701	Pseudohaploid	All	NA
AncientPolynesian	6767-RN07	Dusun	Yoruba	0.00482958	0.00507581	0.95149	215978	218074	Pseudohaploid	All	NA
AncientPolynesian	6767-RN07	Elmolo	Yoruba	-0.00638027	0.00324476	-1.96633	177598	175346	Pseudohaploid	All	NA
AncientPolynesian	6767-RN07	English	Yoruba	-0.00529486	0.00428245	-1.23641	203430	201287	Pseudohaploid	All	NA
AncientPolynesian	6767-RN07	Esan	Yoruba	-0.00271852	0.00313437	-0.867326	163760	162872	Pseudohaploid	All	NA
AncientPolynesian	6767-RN07	Eskimo_Chaplin	Yoruba	-0.00724688	0.00546518	-1.32601	214723	211633	Pseudohaploid	All	NA
AncientPolynesian	6767-RN07	Eskimo_Naukan	Yoruba	-0.00762541	0.0046768	-1.63048	214866	211614	Pseudohaploid	All	NA
AncientPolynesian	6767-RN07	Eskimo_Sireniki	Yoruba	-0.00775386	0.00510166	-1.51987	214997	211688	Pseudohaploid	All	NA
AncientPolynesian	6767-RN07	Estonian	Yoruba	-0.00415361	0.0042281	-0.982383	203753	202068	Pseudohaploid	All	NA
AncientPolynesian	6767-RN07	Even	Yoruba	-0.00393224	0.00431541	-0.911209	213393	211721	Pseudohaploid	All	NA
AncientPolynesian	6767-RN07	Finnish	Yoruba	-0.00635756	0.00391389	-1.62436	204612	202026	Pseudohaploid	All	NA
AncientPolynesian	6767-RN07	French	Yoruba	-0.00981283	0.00400287	-2.45145	204630	200653	Pseudohaploid	All	NA
AncientPolynesian	6767-RN07	Fulani	Yoruba	-0.000548849	0.00343431	-0.159814	175501	175308	Pseudohaploid	All	NA
AncientPolynesian	6767-RN07	Gambian	Yoruba	0.000422183	0.00310068	0.136158	164995	165135	Pseudohaploid	All	NA
AncientPolynesian	6767-RN07	Georgian	Yoruba	-0.00861451	0.00426265	-2.02093	202903	199437	Pseudohaploid	All	NA
AncientPolynesian	6767-RN07	Greek	Yoruba	-0.00660535	0.00455045	-1.45158	203425	200755	Pseudohaploid	All	NA
AncientPolynesian	6767-RN07	Hadza	Yoruba	-0.00480417	0.00308912	-1.55519	175971	174288	Pseudohaploid	All	NA
AncientPolynesian	6767-RN07	Han	Yoruba	-0.0014816	0.00452002	-0.327786	215851	215213	Pseudohaploid	All	NA
AncientPolynesian	6767-RN07	Hawaiian	Yoruba	0.0144008	0.00588538	2.44687	214644	220917	Pseudohaploid	All	NA
AncientPolynesian	6767-RN07	Hazara	Yoruba	0.000881081	0.00446455	0.197351	208343	208711	Pseudohaploid	All	NA
AncientPolynesian	6767-RN07	Hezhen	Yoruba	0.00624081	0.00454761	1.37233	212795	215468	Pseudohaploid	All	NA
AncientPolynesian	6767-RN07	Hungarian	Yoruba	-0.00538336	0.00434294	-1.23957	203791	201609	Pseudohaploid	All	NA
AncientPolynesian	6767-RN07	Icelandic	Yoruba	-0.00600777	0.00443436	-1.35482	203816	201381	Pseudohaploid	All	NA
AncientPolynesian	6767-RN07	Igbo	Yoruba	-0.00233147	0.00304886	-0.764704	163815	163053	Pseudohaploid	All	NA
AncientPolynesian	6767-RN07	Igorot	Yoruba	-0.000299839	0.00496676	-0.0603691	217126	216996	Pseudohaploid	All	NA
AncientPolynesian	6767-RN07	Iranian	Yoruba	-0.00417279	0.00414682	-1.00626	202676	200991	Pseudohaploid	All	NA
AncientPolynesian	6767-RN07	Iraqi_Jew	Yoruba	-0.0100837	0.00419223	-2.40532	202713	198666	Pseudohaploid	All	NA
AncientPolynesian	6767-RN07	Iraqw	Yoruba	-0.00270307	0.00346327	-0.780498	179864	178894	Pseudohaploid	All	NA
AncientPolynesian	6767-RN07	Irula	Yoruba	-0.00380718	0.00406543	-0.936479	206282	204717	Pseudohaploid	All	NA
AncientPolynesian	6767-RN07	Itelman	Yoruba	-0.00878451	0.00520316	-1.6883	214788	211047	Pseudohaploid	All	NA
AncientPolynesian	6767-RN07	Japanese	Yoruba	-0.00223059	0.00447617	-0.498325	215190	214233	Pseudohaploid	All	NA
AncientPolynesian	6767-RN07	Jordanian	Yoruba	-0.00691297	0.00421311	-1.64082	200195	197446	Pseudohaploid	All	NA
AncientPolynesian	6767-RN07	Ju_hoan_North	Yoruba	-0.00190049	0.00328097	-0.579247	168538	167898	Pseudohaploid	All	NA
AncientPolynesian	6767-RN07	Kaba	Yoruba	-0.00291752	0.00302011	-0.966031	165347	164385	Pseudohaploid	All	NA
AncientPolynesian	6767-RN07	Kalash	Yoruba	-0.00151694	0.00446908	-0.33943	203334	202718	Pseudohaploid	All	NA
AncientPolynesian	6767-RN07	Kapu	Yoruba	0.000224789	0.00419825	0.0535435	204961	205053	Pseudohaploid	All	NA
AncientPolynesian	6767-RN07	Karitiana	Yoruba	-0.0239889	0.0051353	-4.67138	217763	207560	Pseudohaploid	All	NA
AncientPolynesian	6767-RN07	Kashmiri_Pandit	Yoruba	-0.0051073	0.0049337	-1.03519	204719	202639	Pseudohaploid	All	NA
AncientPolynesian	6767-RN07	Kharia	Yoruba	0.000750116	0.00520688	0.144063	207229	207540	Pseudohaploid	All	NA
AncientPolynesian	6767-RN07	Khomani_San	Yoruba	-0.00287698	0.00334101	-0.861111	168476	167509	Pseudohaploid	All	NA
AncientPolynesian	6767-RN07	Khonda_Dora	Yoruba	0.00523115	0.00509229	1.02727	207753	209938	Pseudohaploid	All	NA
AncientPolynesian	6767-RN07	Kikuyu	Yoruba	-0.00557008	0.00301189	-1.84936	172080	170173	Pseudohaploid	All	NA
AncientPolynesian	6767-RN07	Kinh	Yoruba	0.0061334	0.00499001	1.22914	214097	216740	Pseudohaploid	All	NA
AncientPolynesian	6767-RN07	Kongo	Yoruba	0.000857044	0.00348505	0.24592	163504	163785	Pseudohaploid	All	NA
AncientPolynesian	6767-RN07	Korean	Yoruba	0.00312069	0.00465005	0.671111	213021	214355	Pseudohaploid	All	NA
AncientPolynesian	6767-RN07	Kurumba	Yoruba	-0.00461386	0.00514077	-0.897505	207187	205284	Pseudohaploid	All	NA
AncientPolynesian	6767-RN07	Kusunda	Yoruba	-0.00413887	0.00479388	-0.863366	210865	209127	Pseudohaploid	All	NA
AncientPolynesian	6767-RN07	Kyrgyz	Yoruba	-0.000735454	0.00444465	-0.16547	210342	210033	Pseudohaploid	All	NA
AncientPolynesian	6767-RN07	Lahu	Yoruba	0.00175009	0.00474929	0.368495	214625	215377	Pseudohaploid	All	NA
AncientPolynesian	6767-RN07	Laka	Yoruba	-0.00377679	0.00292386	-1.29171	165284	164041	Pseudohaploid	All	NA
AncientPolynesian	6767-RN07	Lemande	Yoruba	-0.00565711	0.00304444	-1.85818	165247	163388	Pseudohaploid	All	NA
AncientPolynesian	6767-RN07	Lezgin	Yoruba	-0.00520832	0.0041944	-1.24173	202578	200479	Pseudohaploid	All	NA
AncientPolynesian	6767-RN07	Luhya	Yoruba	-0.00124284	0.00305497	-0.406824	166459	166046	Pseudohaploid	All	NA
AncientPolynesian	6767-RN07	Luo	Yoruba	-0.000597946	0.00309336	-0.1933	165805	165607	Pseudohaploid	All	NA
AncientPolynesian	6767-RN07	Mada	Yoruba	0.00150117	0.00265851	0.564666	165761	166259	Pseudohaploid	All	NA
AncientPolynesian	6767-RN07	Madiga	Yoruba	-0.00414388	0.00385301	-1.07549	206224	204522	Pseudohaploid	All	NA
AncientPolynesian	6767-RN07	Makrani	Yoruba	-0.00296177	0.00432313	-0.685098	201644	200453	Pseudohaploid	All	NA
AncientPolynesian	6767-RN07	Mala	Yoruba	-0.00456874	0.00405238	-1.12742	206594	204715	Pseudohaploid	All	NA
AncientPolynesian	6767-RN07	Mandenka	Yoruba	-0.00352274	0.00270823	-1.30075	165448	164287	Pseudohaploid	All	NA
AncientPolynesian	6767-RN07	Mansi	Yoruba	-0.00176305	0.00441324	-0.39949	208553	207819	Pseudohaploid	All	NA
AncientPolynesian	6767-RN07	Maori	Yoruba	0.00495498	0.00652842	0.758985	211473	213579	Pseudohaploid	All	NA
AncientPolynesian	6767-RN07	Masai	Yoruba	-0.0071922	0.0033325	-2.1582	176094	173579	Pseudohaploid	All	NA
AncientPolynesian	6767-RN07	Mayan	Yoruba	-0.0275963	0.00524732	-5.25912	219177	207405	Pseudohaploid	All	NA
AncientPolynesian	6767-RN07	Mbuti	Yoruba	0.000595353	0.00300053	0.198416	167169	167368	Pseudohaploid	All	NA
AncientPolynesian	6767-RN07	Mende	Yoruba	0.000914447	0.00308322	0.296588	163520	163819	Pseudohaploid	All	NA
AncientPolynesian	6767-RN07	Miao	Yoruba	0.00172053	0.00472122	0.364424	214898	215639	Pseudohaploid	All	NA
AncientPolynesian	6767-RN07	Mixe	Yoruba	-0.0190497	0.00528077	-3.60737	217147	209029	Pseudohaploid	All	NA
AncientPolynesian	6767-RN07	Mixtec	Yoruba	-0.023052	0.00500822	-4.60282	214915	205230	Pseudohaploid	All	NA
AncientPolynesian	6767-RN07	Mongola	Yoruba	-0.000580304	0.00475723	-0.121984	214200	213951	Pseudohaploid	All	NA
AncientPolynesian	6767-RN07	Mozabite	Yoruba	-0.00632859	0.00396894	-1.59453	192144	189727	Pseudohaploid	All	NA
AncientPolynesian	6767-RN07	Mursi	Yoruba	-0.00198435	0.00319031	-0.621992	171186	170508	Pseudohaploid	All	NA
AncientPolynesian	6767-RN07	Nahua	Yoruba	-0.0246625	0.00501545	-4.91731	217848	207362	Pseudohaploid	All	NA
AncientPolynesian	6767-RN07	Naxi	Yoruba	-0.000371832	0.00425232	-0.0874422	214702	214542	Pseudohaploid	All	NA
AncientPolynesian	6767-RN07	Ngumba	Yoruba	-0.00143875	0.00309167	-0.465364	164426	163954	Pseudohaploid	All	NA
AncientPolynesian	6767-RN07	North_Ossetian	Yoruba	-0.00592695	0.00440914	-1.34424	203919	201516	Pseudohaploid	All	NA
AncientPolynesian	6767-RN07	Norwegian	Yoruba	-0.00999988	0.00497245	-2.01106	204014	199974	Pseudohaploid	All	NA
AncientPolynesian	6767-RN07	Ogiek	Yoruba	-0.00388445	0.0032027	-1.21287	176167	174804	Pseudohaploid	All	NA
AncientPolynesian	6767-RN07	Onge	Yoruba	0.00245269	0.00506264	0.484468	207442	208462	Pseudohaploid	All	NA
AncientPolynesian	6767-RN07	Orcadian	Yoruba	-0.00733647	0.00445265	-1.64767	204250	201275	Pseudohaploid	All	NA
AncientPolynesian	6767-RN07	Oroqen	Yoruba	-0.00194341	0.00475723	-0.408518	214784	213951	Pseudohaploid	All	NA
AncientPolynesian	6767-RN07	Palestinian	Yoruba	-0.0028887	0.00412787	-0.699804	199342	198194	Pseudohaploid	All	NA
AncientPolynesian	6767-RN07	Papuan	Yoruba	0.0104784	0.00542409	1.93183	209785	214228	Pseudohaploid	All	NA
AncientPolynesian	6767-RN07	Pathan	Yoruba	-0.00538453	0.0043962	-1.22481	204949	202754	Pseudohaploid	All	NA
AncientPolynesian	6767-RN07	Piapoco	Yoruba	-0.0256024	0.00493972	-5.18297	218412	207508	Pseudohaploid	All	NA
AncientPolynesian	6767-RN07	Pima	Yoruba	-0.0202472	0.00544595	-3.71784	217483	208851	Pseudohaploid	All	NA
AncientPolynesian	6767-RN07	Polish	Yoruba	-0.00862382	0.00490635	-1.75769	203767	200283	Pseudohaploid	All	NA
AncientPolynesian	6767-RN07	Punjabi	Yoruba	-0.00300906	0.00390178	-0.771202	205220	203988	Pseudohaploid	All	NA
AncientPolynesian	6767-RN07	Quechua	Yoruba	-0.0227663	0.00492171	-4.62568	217424	207745	Pseudohaploid	All	NA
AncientPolynesian	6767-RN07	Relli	Yoruba	-0.000457984	0.00425511	-0.107631	205796	205607	Pseudohaploid	All	NA
AncientPolynesian	6767-RN07	Rendille	Yoruba	-0.00933344	0.0035642	-2.61867	182052	178685	Pseudohaploid	All	NA
AncientPolynesian	6767-RN07	Russian	Yoruba	-0.00743194	0.00450041	-1.65139	205489	202457	Pseudohaploid	All	NA
AncientPolynesian	6767-RN07	Saami	Yoruba	-0.00767803	0.00449208	-1.70924	207731	204566	Pseudohaploid	All	NA
AncientPolynesian	6767-RN07	Saharawi	Yoruba	-0.00282926	0.00389222	-0.726902	191800	190718	Pseudohaploid	All	NA
AncientPolynesian	6767-RN07	Samaritan	Yoruba	-0.00483981	0.00468133	-1.03385	200617	198684	Pseudohaploid	All	NA
AncientPolynesian	6767-RN07	Sandawe	Yoruba	-0.00195891	0.00320587	-0.611039	174374	173693	Pseudohaploid	All	NA
AncientPolynesian	6767-RN07	Sardinian	Yoruba	-0.00820701	0.00425242	-1.92996	202925	199622	Pseudohaploid	All	NA
AncientPolynesian	6767-RN07	Sengwer	Yoruba	-0.00445354	0.00293982	-1.5149	173708	172168	Pseudohaploid	All	NA
AncientPolynesian	6767-RN07	Sherpa	Yoruba	0.00116605	0.00478664	0.243605	212936	213433	Pseudohaploid	All	NA
AncientPolynesian	6767-RN07	She	Yoruba	-0.00136411	0.00480913	-0.28365	215421	214834	Pseudohaploid	All	NA
AncientPolynesian	6767-RN07	Sindhi	Yoruba	-0.00357007	0.00420081	-0.849854	203931	202480	Pseudohaploid	All	NA
AncientPolynesian	6767-RN07	Somali	Yoruba	-0.00456624	0.00436363	-1.04643	182324	180666	Pseudohaploid	All	NA
AncientPolynesian	6767-RN07	Spanish	Yoruba	-0.00228292	0.00436971	-0.522442	201554	200636	Pseudohaploid	All	NA
AncientPolynesian	6767-RN07	Surui	Yoruba	-0.0193772	0.00558169	-3.47157	217956	209670	Pseudohaploid	All	NA
AncientPolynesian	6767-RN07	Tajik	Yoruba	-0.00121475	0.0041111	-0.29548	203598	203104	Pseudohaploid	All	NA
AncientPolynesian	6767-RN07	Thai	Yoruba	0.00295817	0.00448365	0.659769	213308	214574	Pseudohaploid	All	NA
AncientPolynesian	6767-RN07	Tibetan	Yoruba	-0.00280958	0.00463705	-0.605898	213300	212105	Pseudohaploid	All	NA
AncientPolynesian	6767-RN07	Tikar_South	Yoruba	-0.00421417	0.00295332	-1.42693	164711	163329	Pseudohaploid	All	NA
AncientPolynesian	6767-RN07	Tlingit	Yoruba	-0.00492113	0.00450081	-1.09339	208217	206178	Pseudohaploid	All	NA
AncientPolynesian	6767-RN07	Tubalar	Yoruba	-0.0033774	0.00462136	-0.730824	210516	209099	Pseudohaploid	All	NA
AncientPolynesian	6767-RN07	Tujia	Yoruba	0.00345691	0.00464217	0.744676	214459	215947	Pseudohaploid	All	NA
AncientPolynesian	6767-RN07	Turkish	Yoruba	-0.0042081	0.00413692	-1.01721	202170	200476	Pseudohaploid	All	NA
AncientPolynesian	6767-RN07	Tuscan	Yoruba	-0.00898949	0.00427415	-2.10322	203860	200228	Pseudohaploid	All	NA
AncientPolynesian	6767-RN07	Tu	Yoruba	0.00189835	0.00446533	0.425131	212828	213638	Pseudohaploid	All	NA
AncientPolynesian	6767-RN07	Ulchi	Yoruba	0.00216116	0.00454444	0.475562	213321	214245	Pseudohaploid	All	NA
AncientPolynesian	6767-RN07	Uygur	Yoruba	-0.000790917	0.00422065	-0.187392	208072	207743	Pseudohaploid	All	NA
AncientPolynesian	6767-RN07	Xibo	Yoruba	-0.00471307	0.00446313	-1.056	215263	213244	Pseudohaploid	All	NA
AncientPolynesian	6767-RN07	Yadava	Yoruba	-0.00753488	0.00426744	-1.76567	205282	202211	Pseudohaploid	All	NA
AncientPolynesian	6767-RN07	Yakut	Yoruba	-0.00225764	0.00489487	-0.461226	213378	212416	Pseudohaploid	All	NA
AncientPolynesian	6767-RN07	Yemenite_Jew	Yoruba	-0.00372423	0.0044197	-0.842643	199663	198182	Pseudohaploid	All	NA
AncientPolynesian	6767-RN07	Yi	Yoruba	0.000563018	0.00466776	0.120619	214570	214812	Pseudohaploid	All	NA
AncientPolynesian	6767-RN07	Zapotec	Yoruba	-0.0200301	0.00491195	-4.07783	217323	208788	Pseudohaploid	All	NA
AncientPolynesian	6769-RN08	Aari	Yoruba	-2.80935e-05	0.0035112	-0.00800112	174941	174931	Pseudohaploid	All	NA
AncientPolynesian	6769-RN08	Abkhasian	Yoruba	-0.00205109	0.00427993	-0.479235	199641	198824	Pseudohaploid	All	NA
AncientPolynesian	6769-RN08	Adygei	Yoruba	-0.00463415	0.00441942	-1.04859	200728	198877	Pseudohaploid	All	NA
AncientPolynesian	6769-RN08	Agaw	Yoruba	-0.00287464	0.00416465	-0.690247	183716	182662	Pseudohaploid	All	NA
AncientPolynesian	6769-RN08	Albanian	Yoruba	-0.00102179	0.00506311	-0.201811	199055	198648	Pseudohaploid	All	NA
AncientPolynesian	6769-RN08	Aleut	Yoruba	-0.00685371	0.00437755	-1.56565	207624	204798	Pseudohaploid	All	NA
AncientPolynesian	6769-RN08	Altaian	Yoruba	-0.000864238	0.00496256	-0.174152	207826	207467	Pseudohaploid	All	NA
AncientPolynesian	6769-RN08	Amhara	Yoruba	-0.0063479	0.00362586	-1.75073	182900	180593	Pseudohaploid	All	NA
AncientPolynesian	6769-RN08	Ami	Yoruba	0.0072571	0.00526177	1.37921	212989	216103	Pseudohaploid	All	NA
AncientPolynesian	6769-RN08	Armenian	Yoruba	-0.00378605	0.00445702	-0.849457	199618	198113	Pseudohaploid	All	NA
AncientPolynesian	6769-RN08	Atayal	Yoruba	0.00441859	0.00615562	0.717814	212850	214739	Pseudohaploid	All	NA
AncientPolynesian	6769-RN08	Australian	Yoruba	0.00384639	0.00508755	0.756039	207756	209360	Pseudohaploid	All	NA
AncientPolynesian	6769-RN08	Baka	Yoruba	0.000573635	0.00297285	0.192958	163378	163565	Pseudohaploid	All	NA
AncientPolynesian	6769-RN08	Bakola	Yoruba	-0.00394643	0.00323922	-1.21833	164465	163172	Pseudohaploid	All	NA
AncientPolynesian	6769-RN08	Balochi	Yoruba	-0.0016825	0.00500155	-0.336396	199442	198772	Pseudohaploid	All	NA
AncientPolynesian	6769-RN08	BantuHerero	Yoruba	-0.00546597	0.0032973	-1.65771	163275	161499	Pseudohaploid	All	NA
AncientPolynesian	6769-RN08	BantuKenya	Yoruba	-0.00341397	0.0031519	-1.08315	164389	163271	Pseudohaploid	All	NA
AncientPolynesian	6769-RN08	BantuTswana	Yoruba	0.00126336	0.0031813	0.39712	162721	163133	Pseudohaploid	All	NA
AncientPolynesian	6769-RN08	Basque	Yoruba	0.00211017	0.00433386	0.486903	198321	199160	Pseudohaploid	All	NA
AncientPolynesian	6769-RN08	BedouinB	Yoruba	-0.00145538	0.00445306	-0.326827	196381	195811	Pseudohaploid	All	NA
AncientPolynesian	6769-RN08	Bedzan	Yoruba	-0.000315262	0.00320282	-0.0984326	163929	163826	Pseudohaploid	All	NA
AncientPolynesian	6769-RN08	Bengali	Yoruba	-0.00152233	0.00439375	-0.346477	203203	202585	Pseudohaploid	All	NA
AncientPolynesian	6769-RN08	Bergamo	Yoruba	0.0012415	0.00417419	0.297423	198506	199000	Pseudohaploid	All	NA
AncientPolynesian	6769-RN08	Biaka	Yoruba	-0.00340572	0.00310168	-1.09802	164313	163198	Pseudohaploid	All	NA
AncientPolynesian	6769-RN08	Bougainville	Yoruba	-0.00110352	0.00529559	-0.208385	211770	211303	Pseudohaploid	All	NA
AncientPolynesian	6769-RN08	Brahmin	Yoruba	-0.00231583	0.00428931	-0.539907	201725	200793	Pseudohaploid	All	NA
AncientPolynesian	6769-RN08	Brahui	Yoruba	-0.00483399	0.00406679	-1.18865	199726	197805	Pseudohaploid	All	NA
AncientPolynesian	6769-RN08	Bulala	Yoruba	-0.0031134	0.00325518	-0.956445	168392	167347	Pseudohaploid	All	NA
AncientPolynesian	6769-RN08	Bulgarian	Yoruba	-0.000784415	0.00422387	-0.18571	199267	198954	Pseudohaploid	All	NA
AncientPolynesian	6769-RN08	Burmese	Yoruba	0.00218625	0.00435451	0.502067	209500	210418	Pseudohaploid	All	NA
AncientPolynesian	6769-RN08	Burusho	Yoruba	-0.00555025	0.0044228	-1.25492	203033	200792	Pseudohaploid	All	NA
AncientPolynesian	6769-RN08	Cambodian	Yoruba	0.0099919	0.00457089	2.18599	208504	212713	Pseudohaploid	All	NA
AncientPolynesian	6769-RN08	Chane	Yoruba	-0.0276281	0.0057336	-4.81863	216265	204636	Pseudohaploid	All	NA
AncientPolynesian	6769-RN08	Chechen	Yoruba	-0.0101435	0.00481919	-2.1048	202119	198060	Pseudohaploid	All	NA
AncientPolynesian	6769-RN08	Chipewyan	Yoruba	-0.0174208	0.00503118	-3.46256	213175	205875	Pseudohaploid	All	NA
AncientPolynesian	6769-RN08	Chukchi	Yoruba	-0.00830912	0.00485581	-1.71117	206931	203521	Pseudohaploid	All	NA
AncientPolynesian	6769-RN08	Cree	Yoruba	-0.0134929	0.00447352	-3.01616	209459	203882	Pseudohaploid	All	NA
AncientPolynesian	6769-RN08	Crete	Yoruba	-0.00251049	0.00441216	-0.568994	198698	197703	Pseudohaploid	All	NA
AncientPolynesian	6769-RN08	Czech	Yoruba	-0.00373116	0.00499962	-0.746288	198718	197240	Pseudohaploid	All	NA
AncientPolynesian	6769-RN08	Dai	Yoruba	0.00180552	0.0044633	0.404526	212113	212881	Pseudohaploid	All	NA
AncientPolynesian	6769-RN08	Daur	Yoruba	0.000966103	0.0047559	0.203138	210374	210781	Pseudohaploid	All	NA
AncientPolynesian	6769-RN08	Dinka	Yoruba	-0.00173076	0.0029943	-0.578019	166527	165952	Pseudohaploid	All	NA
AncientPolynesian	6769-RN08	Druze	Yoruba	-0.00246114	0.00435045	-0.565721	197454	196484	Pseudohaploid	All	NA
AncientPolynesian	6769-RN08	Dusun	Yoruba	0.00883407	0.00479963	1.84057	211814	215590	Pseudohaploid	All	NA
AncientPolynesian	6769-RN08	Elmolo	Yoruba	-0.00282474	0.00324545	-0.870369	174541	173557	Pseudohaploid	All	NA
AncientPolynesian	6769-RN08	English	Yoruba	-0.0077122	0.00436098	-1.76846	201090	198012	Pseudohaploid	All	NA
AncientPolynesian	6769-RN08	Esan	Yoruba	-0.00446934	0.00324012	-1.37937	161840	160400	Pseudohaploid	All	NA
AncientPolynesian	6769-RN08	Eskimo_Chaplin	Yoruba	-0.00909903	0.00585175	-1.55493	212060	208236	Pseudohaploid	All	NA
AncientPolynesian	6769-RN08	Eskimo_Naukan	Yoruba	-0.00839616	0.00468751	-1.79118	211875	208346	Pseudohaploid	All	NA
AncientPolynesian	6769-RN08	Eskimo_Sireniki	Yoruba	-0.00894482	0.00473336	-1.88974	212020	208260	Pseudohaploid	All	NA
AncientPolynesian	6769-RN08	Estonian	Yoruba	-0.00537988	0.0043944	-1.22426	201368	199213	Pseudohaploid	All	NA
AncientPolynesian	6769-RN08	Even	Yoruba	-0.00689127	0.00416079	-1.65624	211161	208271	Pseudohaploid	All	NA
AncientPolynesian	6769-RN08	Finnish	Yoruba	-0.00595604	0.00399294	-1.49164	201625	199237	Pseudohaploid	All	NA
AncientPolynesian	6769-RN08	French	Yoruba	-0.00659053	0.00416678	-1.58168	201045	198413	Pseudohaploid	All	NA
AncientPolynesian	6769-RN08	Fulani	Yoruba	-0.00300213	0.00353192	-0.850001	173764	172724	Pseudohaploid	All	NA
AncientPolynesian	6769-RN08	Gambian	Yoruba	0.00246963	0.00309514	0.797906	162426	163231	Pseudohaploid	All	NA
AncientPolynesian	6769-RN08	Georgian	Yoruba	-0.00787671	0.00445098	-1.76966	199913	196788	Pseudohaploid	All	NA
AncientPolynesian	6769-RN08	Greek	Yoruba	-0.00804992	0.0044171	-1.82244	200876	197668	Pseudohaploid	All	NA
AncientPolynesian	6769-RN08	Hadza	Yoruba	-0.00657956	0.00339739	-1.93665	173973	171699	Pseudohaploid	All	NA
AncientPolynesian	6769-RN08	Han	Yoruba	-0.00141727	0.00441064	-0.32133	212794	212192	Pseudohaploid	All	NA
AncientPolynesian	6769-RN08	Hawaiian	Yoruba	0.00987972	0.00616789	1.6018	213177	217432	Pseudohaploid	All	NA
AncientPolynesian	6769-RN08	Hazara	Yoruba	0.000823095	0.00447037	0.184122	205510	205849	Pseudohaploid	All	NA
AncientPolynesian	6769-RN08	Hezhen	Yoruba	0.00209716	0.00465176	0.450831	210707	211593	Pseudohaploid	All	NA
AncientPolynesian	6769-RN08	Hungarian	Yoruba	-0.00748526	0.00416889	-1.79551	201243	198253	Pseudohaploid	All	NA
AncientPolynesian	6769-RN08	Icelandic	Yoruba	-0.00699787	0.00442231	-1.5824	201164	198368	Pseudohaploid	All	NA
AncientPolynesian	6769-RN08	Igbo	Yoruba	-0.0014373	0.00298155	-0.482065	161572	161108	Pseudohaploid	All	NA
AncientPolynesian	6769-RN08	Igorot	Yoruba	0.01191	0.00494654	2.40775	211155	216245	Pseudohaploid	All	NA
AncientPolynesian	6769-RN08	Iranian	Yoruba	-0.00557009	0.00435821	-1.27807	200181	197964	Pseudohaploid	All	NA
AncientPolynesian	6769-RN08	Iraqi_Jew	Yoruba	-0.00535008	0.0041601	-1.28605	198898	196781	Pseudohaploid	All	NA
AncientPolynesian	6769-RN08	Iraqw	Yoruba	-0.00465612	0.00374219	-1.24422	178038	176387	Pseudohaploid	All	NA
AncientPolynesian	6769-RN08	Irula	Yoruba	-0.00229127	0.00426346	-0.537421	203035	202106	Pseudohaploid	All	NA
AncientPolynesian	6769-RN08	Itelman	Yoruba	-0.0075151	0.00544999	-1.37892	210904	207758	Pseudohaploid	All	NA
AncientPolynesian	6769-RN08	Japanese	Yoruba	0.00205881	0.00448208	0.459342	211277	212149	Pseudohaploid	All	NA
AncientPolynesian	6769-RN08	Jordanian	Yoruba	-0.00431358	0.00413957	-1.04204	196875	195184	Pseudohaploid	All	NA
AncientPolynesian	6769-RN08	Ju_hoan_North	Yoruba	-0.000638794	0.00316775	-0.201656	166007	165795	Pseudohaploid	All	NA
AncientPolynesian	6769-RN08	Kaba	Yoruba	-0.00036204	0.00294233	-0.123045	162673	162555	Pseudohaploid	All	NA
AncientPolynesian	6769-RN08	Kalash	Yoruba	-0.000554404	0.00450721	-0.123004	200209	199988	Pseudohaploid	All	NA
AncientPolynesian	6769-RN08	Kapu	Yoruba	0.000270187	0.00421645	0.0640794	202359	202468	Pseudohaploid	All	NA
AncientPolynesian	6769-RN08	Karitiana	Yoruba	-0.0285275	0.00536608	-5.31628	215847	203874	Pseudohaploid	All	NA
AncientPolynesian	6769-RN08	Kashmiri_Pandit	Yoruba	-0.00713302	0.00506732	-1.40765	202426	199559	Pseudohaploid	All	NA
AncientPolynesian	6769-RN08	Kharia	Yoruba	0.00321092	0.00508537	0.631404	203667	204979	Pseudohaploid	All	NA
AncientPolynesian	6769-RN08	Khomani_San	Yoruba	0.000311378	0.00332703	0.0935905	165817	165920	Pseudohaploid	All	NA
AncientPolynesian	6769-RN08	Khonda_Dora	Yoruba	0.00576079	0.00499951	1.15227	204606	206977	Pseudohaploid	All	NA
AncientPolynesian	6769-RN08	Kikuyu	Yoruba	-0.00197104	0.00299712	-0.657644	169215	168549	Pseudohaploid	All	NA
AncientPolynesian	6769-RN08	Kinh	Yoruba	0.00306635	0.00467864	0.655392	211797	213100	Pseudohaploid	All	NA
AncientPolynesian	6769-RN08	Kongo	Yoruba	-0.00408284	0.00393432	-1.03775	162286	160966	Pseudohaploid	All	NA
AncientPolynesian	6769-RN08	Korean	Yoruba	0.000897067	0.00476006	0.188457	210659	211038	Pseudohaploid	All	NA
AncientPolynesian	6769-RN08	Kurumba	Yoruba	-0.00355911	0.0050297	-0.70762	204039	202592	Pseudohaploid	All	NA
AncientPolynesian	6769-RN08	Kusunda	Yoruba	-0.00169568	0.00454796	-0.372845	207395	206693	Pseudohaploid	All	NA
AncientPolynesian	6769-RN08	Kyrgyz	Yoruba	-0.00353533	0.00442748	-0.798497	208316	206849	Pseudohaploid	All	NA
AncientPolynesian	6769-RN08	Lahu	Yoruba	0.00848678	0.00441685	1.92146	209871	213464	Pseudohaploid	All	NA
AncientPolynesian	6769-RN08	Laka	Yoruba	-0.0014117	0.00288256	-0.48974	162591	162132	Pseudohaploid	All	NA
AncientPolynesian	6769-RN08	Lemande	Yoruba	-0.00423615	0.0030294	-1.39835	162734	161361	Pseudohaploid	All	NA
AncientPolynesian	6769-RN08	Lezgin	Yoruba	-0.00257916	0.00446967	-0.577037	199147	198122	Pseudohaploid	All	NA
AncientPolynesian	6769-RN08	Luhya	Yoruba	0.00109292	0.00321358	0.340094	163852	164210	Pseudohaploid	All	NA
AncientPolynesian	6769-RN08	Luo	Yoruba	-0.00195258	0.00295649	-0.660437	164023	163384	Pseudohaploid	All	NA
AncientPolynesian	6769-RN08	Mada	Yoruba	0.000629014	0.00327161	0.192265	163682	163888	Pseudohaploid	All	NA
AncientPolynesian	6769-RN08	Madiga	Yoruba	-0.00661498	0.00414134	-1.5973	203990	201309	Pseudohaploid	All	NA
AncientPolynesian	6769-RN08	Makrani	Yoruba	-0.00274187	0.00455511	-0.601932	198750	197663	Pseudohaploid	All	NA
AncientPolynesian	6769-RN08	Mala	Yoruba	-0.00265497	0.00394619	-0.672794	203401	202324	Pseudohaploid	All	NA
AncientPolynesian	6769-RN08	Mandenka	Yoruba	-0.000873118	0.00264373	-0.33026	162983	162698	Pseudohaploid	All	NA
AncientPolynesian	6769-RN08	Mansi	Yoruba	-0.00342508	0.00447147	-0.765985	205978	204571	Pseudohaploid	All	NA
AncientPolynesian	6769-RN08	Maori	Yoruba	0.0194002	0.00623058	3.11371	205045	213159	Pseudohaploid	All	NA
AncientPolynesian	6769-RN08	Masai	Yoruba	-0.00201044	0.00366395	-0.548708	172955	172261	Pseudohaploid	All	NA
AncientPolynesian	6769-RN08	Mayan	Yoruba	-0.0314681	0.00538666	-5.84187	217061	203817	Pseudohaploid	All	NA
AncientPolynesian	6769-RN08	Mbuti	Yoruba	-0.00387949	0.00299991	-1.2932	165717	164436	Pseudohaploid	All	NA
AncientPolynesian	6769-RN08	Mende	Yoruba	0.000484324	0.00308404	0.157042	161534	161691	Pseudohaploid	All	NA
AncientPolynesian	6769-RN08	Miao	Yoruba	0.00873631	0.00460428	1.89743	209806	213504	Pseudohaploid	All	NA
AncientPolynesian	6769-RN08	Mixe	Yoruba	-0.0267807	0.00528883	-5.06363	215711	204458	Pseudohaploid	All	NA
AncientPolynesian	6769-RN08	Mixtec	Yoruba	-0.0270511	0.00494753	-5.4676	212794	201584	Pseudohaploid	All	NA
AncientPolynesian	6769-RN08	Mongola	Yoruba	0.00305873	0.0048329	0.632897	210533	211825	Pseudohaploid	All	NA
AncientPolynesian	6769-RN08	Mozabite	Yoruba	-0.00599349	0.004069	-1.47296	189419	187162	Pseudohaploid	All	NA
AncientPolynesian	6769-RN08	Mursi	Yoruba	0.00234466	0.00323695	0.724342	168455	169247	Pseudohaploid	All	NA
AncientPolynesian	6769-RN08	Nahua	Yoruba	-0.0304081	0.0052995	-5.73791	215934	203190	Pseudohaploid	All	NA
AncientPolynesian	6769-RN08	Naxi	Yoruba	-0.000327459	0.00438351	-0.0747023	211669	211531	Pseudohaploid	All	NA
AncientPolynesian	6769-RN08	Ngumba	Yoruba	-0.000560367	0.0029817	-0.187935	162034	161853	Pseudohaploid	All	NA
AncientPolynesian	6769-RN08	North_Ossetian	Yoruba	-0.00439293	0.00438631	-1.00151	200920	199163	Pseudohaploid	All	NA
AncientPolynesian	6769-RN08	Norwegian	Yoruba	-0.00975756	0.00494308	-1.97399	200874	196992	Pseudohaploid	All	NA
AncientPolynesian	6769-RN08	Ogiek	Yoruba	-0.00495485	0.00342228	-1.44782	174101	172385	Pseudohaploid	All	NA
AncientPolynesian	6769-RN08	Onge	Yoruba	0.00122951	0.00470384	0.261384	204675	205179	Pseudohaploid	All	NA
AncientPolynesian	6769-RN08	Orcadian	Yoruba	-0.00814624	0.00436055	-1.86817	201377	198122	Pseudohaploid	All	NA
AncientPolynesian	6769-RN08	Oroqen	Yoruba	0.00236769	0.00469052	0.504782	210686	211686	Pseudohaploid	All	NA
AncientPolynesian	6769-RN08	Palestinian	Yoruba	-0.00171326	0.00376687	-0.454824	196397	195725	Pseudohaploid	All	NA
AncientPolynesian	6769-RN08	Papuan	Yoruba	-0.0035337	0.00508851	-0.694447	210260	208779	Pseudohaploid	All	NA
AncientPolynesian	6769-RN08	Pathan	Yoruba	-0.00460096	0.00439925	-1.04585	201747	199899	Pseudohaploid	All	NA
AncientPolynesian	6769-RN08	Piapoco	Yoruba	-0.0341528	0.00524799	-6.50778	217452	203089	Pseudohaploid	All	NA
AncientPolynesian	6769-RN08	Pima	Yoruba	-0.0226018	0.00515627	-4.38336	214800	205305	Pseudohaploid	All	NA
AncientPolynesian	6769-RN08	Polish	Yoruba	-0.00664847	0.00512563	-1.2971	200496	197847	Pseudohaploid	All	NA
AncientPolynesian	6769-RN08	Punjabi	Yoruba	-0.0066891	0.00385631	-1.73458	203298	200596	Pseudohaploid	All	NA
AncientPolynesian	6769-RN08	Quechua	Yoruba	-0.0260618	0.0049431	-5.27236	215380	204439	Pseudohaploid	All	NA
AncientPolynesian	6769-RN08	Relli	Yoruba	0.000685799	0.00421325	0.162772	203033	203312	Pseudohaploid	All	NA
AncientPolynesian	6769-RN08	Rendille	Yoruba	-0.00512309	0.00367285	-1.39485	178995	177170	Pseudohaploid	All	NA
AncientPolynesian	6769-RN08	Russian	Yoruba	-0.00454065	0.00434344	-1.0454	201851	200027	Pseudohaploid	All	NA
AncientPolynesian	6769-RN08	Saami	Yoruba	-0.00725068	0.0044941	-1.61338	204701	201754	Pseudohaploid	All	NA
AncientPolynesian	6769-RN08	Saharawi	Yoruba	-0.00129713	0.00425733	-0.304681	189010	188520	Pseudohaploid	All	NA
AncientPolynesian	6769-RN08	Samaritan	Yoruba	-0.00650944	0.00536081	-1.21426	198272	195707	Pseudohaploid	All	NA
AncientPolynesian	6769-RN08	Sandawe	Yoruba	-0.00193654	0.00335325	-0.577512	172061	171396	Pseudohaploid	All	NA
AncientPolynesian	6769-RN08	Sardinian	Yoruba	-0.00451843	0.00432503	-1.04472	199282	197489	Pseudohaploid	All	NA
AncientPolynesian	6769-RN08	Sengwer	Yoruba	-0.00456756	0.00312942	-1.45955	171512	169953	Pseudohaploid	All	NA
AncientPolynesian	6769-RN08	Sherpa	Yoruba	-0.00578495	0.00473012	-1.223	211648	209213	Pseudohaploid	All	NA
AncientPolynesian	6769-RN08	She	Yoruba	0.000441375	0.00466412	0.0946322	211746	211933	Pseudohaploid	All	NA
AncientPolynesian	6769-RN08	Sindhi	Yoruba	-0.00394924	0.00419641	-0.941099	201066	199485	Pseudohaploid	All	NA
AncientPolynesian	6769-RN08	Somali	Yoruba	-0.000734968	0.00452119	-0.162561	178963	178700	Pseudohaploid	All	NA
AncientPolynesian	6769-RN08	Spanish	Yoruba	-0.00391683	0.00419454	-0.933791	198943	197391	Pseudohaploid	All	NA
AncientPolynesian	6769-RN08	Surui	Yoruba	-0.0276672	0.00584709	-4.73179	216991	205307	Pseudohaploid	All	NA
AncientPolynesian	6769-RN08	Tajik	Yoruba	-0.00811347	0.00422774	-1.9191	202520	199260	Pseudohaploid	All	NA
AncientPolynesian	6769-RN08	Thai	Yoruba	0.00566377	0.00435495	1.30054	209920	212311	Pseudohaploid	All	NA
AncientPolynesian	6769-RN08	Tibetan	Yoruba	0.000791935	0.00444442	0.178187	209712	210045	Pseudohaploid	All	NA
AncientPolynesian	6769-RN08	Tikar_South	Yoruba	-0.00258489	0.00309506	-0.835166	162457	161620	Pseudohaploid	All	NA
AncientPolynesian	6769-RN08	Tlingit	Yoruba	-0.00918775	0.00422601	-2.1741	206134	202381	Pseudohaploid	All	NA
AncientPolynesian	6769-RN08	Tubalar	Yoruba	-0.00374742	0.00408421	-0.91754	207243	205696	Pseudohaploid	All	NA
AncientPolynesian	6769-RN08	Tujia	Yoruba	0.00334014	0.00447599	0.746236	211695	213114	Pseudohaploid	All	NA
AncientPolynesian	6769-RN08	Turkish	Yoruba	-0.0033355	0.00446457	-0.747104	199057	197734	Pseudohaploid	All	NA
AncientPolynesian	6769-RN08	Tuscan	Yoruba	-0.00230184	0.0043506	-0.529086	199528	198612	Pseudohaploid	All	NA
AncientPolynesian	6769-RN08	Tu	Yoruba	-0.00150016	0.00439041	-0.34169	210723	210091	Pseudohaploid	All	NA
AncientPolynesian	6769-RN08	Ulchi	Yoruba	-0.00193699	0.0045909	-0.421919	211432	210614	Pseudohaploid	All	NA
AncientPolynesian	6769-RN08	Uygur	Yoruba	-0.0003455	0.0043069	-0.0802201	205142	205001	Pseudohaploid	All	NA
AncientPolynesian	6769-RN08	Xibo	Yoruba	-0.000361989	0.00440241	-0.0822252	211001	210848	Pseudohaploid	All	NA
AncientPolynesian	6769-RN08	Yadava	Yoruba	-0.00606044	0.00444807	-1.36249	202110	199675	Pseudohaploid	All	NA
AncientPolynesian	6769-RN08	Yakut	Yoruba	-0.00108563	0.00449215	-0.241672	210359	209902	Pseudohaploid	All	NA
AncientPolynesian	6769-RN08	Yemenite_Jew	Yoruba	-0.00569374	0.00458384	-1.24213	197440	195205	Pseudohaploid	All	NA
AncientPolynesian	6769-RN08	Yi	Yoruba	0.000110418	0.0046995	0.0234958	211497	211544	Pseudohaploid	All	NA
AncientPolynesian	6769-RN08	Zapotec	Yoruba	-0.0283542	0.00531409	-5.33567	216079	204163	Pseudohaploid	All	NA
AncientPolynesian	6778-RN09	Aari	Yoruba	0.00200622	0.00343667	0.583769	140995	141562	Pseudohaploid	All	NA
AncientPolynesian	6778-RN09	Abkhasian	Yoruba	0.00523023	0.00433592	1.20626	160022	161705	Pseudohaploid	All	NA
AncientPolynesian	6778-RN09	Adygei	Yoruba	0.0016219	0.00461014	0.351812	161187	161710	Pseudohaploid	All	NA
AncientPolynesian	6778-RN09	Agaw	Yoruba	0.00378685	0.00397607	0.952411	147073	148192	Pseudohaploid	All	NA
AncientPolynesian	6778-RN09	Albanian	Yoruba	-0.000332517	0.00537069	-0.0619133	160887	160780	Pseudohaploid	All	NA
AncientPolynesian	6778-RN09	Aleut	Yoruba	-0.0103485	0.00471593	-2.19438	168092	164649	Pseudohaploid	All	NA
AncientPolynesian	6778-RN09	Altaian	Yoruba	0.00116656	0.00540101	0.215989	167444	167836	Pseudohaploid	All	NA
AncientPolynesian	6778-RN09	Amhara	Yoruba	0.0012607	0.00363726	0.346608	146294	146663	Pseudohaploid	All	NA
AncientPolynesian	6778-RN09	Ami	Yoruba	0.0117196	0.00521593	2.24688	170949	175004	Pseudohaploid	All	NA
AncientPolynesian	6778-RN09	Armenian	Yoruba	-0.00291023	0.00442707	-0.657371	160914	159980	Pseudohaploid	All	NA
AncientPolynesian	6778-RN09	Atayal	Yoruba	0.0149249	0.00592414	2.51933	169764	174909	Pseudohaploid	All	NA
AncientPolynesian	6778-RN09	Australian	Yoruba	0.0146629	0.00543418	2.69826	165787	170721	Pseudohaploid	All	NA
AncientPolynesian	6778-RN09	Baka	Yoruba	-0.000559128	0.0032912	-0.169886	131977	131830	Pseudohaploid	All	NA
AncientPolynesian	6778-RN09	Bakola	Yoruba	-0.0024024	0.00330474	-0.726956	132538	131903	Pseudohaploid	All	NA
AncientPolynesian	6778-RN09	Balochi	Yoruba	-0.00250467	0.00517806	-0.483708	161278	160472	Pseudohaploid	All	NA
AncientPolynesian	6778-RN09	BantuHerero	Yoruba	-0.00150687	0.00315306	-0.477907	131223	130828	Pseudohaploid	All	NA
AncientPolynesian	6778-RN09	BantuKenya	Yoruba	0.00154666	0.00309246	0.500138	131868	132276	Pseudohaploid	All	NA
AncientPolynesian	6778-RN09	BantuTswana	Yoruba	-0.000553197	0.00326869	-0.169241	131432	131287	Pseudohaploid	All	NA
AncientPolynesian	6778-RN09	Basque	Yoruba	0.00122489	0.004521	0.270934	160310	160703	Pseudohaploid	All	NA
AncientPolynesian	6778-RN09	BedouinB	Yoruba	0.00494359	0.00439013	1.12607	157188	158750	Pseudohaploid	All	NA
AncientPolynesian	6778-RN09	Bedzan	Yoruba	0.00237631	0.00320753	0.740855	131919	132548	Pseudohaploid	All	NA
AncientPolynesian	6778-RN09	Bengali	Yoruba	0.0012731	0.00430804	0.295517	163254	163670	Pseudohaploid	All	NA
AncientPolynesian	6778-RN09	Bergamo	Yoruba	0.002656	0.00426441	0.622828	160028	160880	Pseudohaploid	All	NA
AncientPolynesian	6778-RN09	Biaka	Yoruba	0.000126435	0.00326614	0.0387108	131961	131994	Pseudohaploid	All	NA
AncientPolynesian	6778-RN09	Bougainville	Yoruba	0.0171821	0.00533778	3.21896	167733	173598	Pseudohaploid	All	NA
AncientPolynesian	6778-RN09	Brahmin	Yoruba	-0.000664864	0.00445787	-0.149144	162611	162395	Pseudohaploid	All	NA
AncientPolynesian	6778-RN09	Brahui	Yoruba	-0.00230526	0.00442146	-0.521378	160909	160169	Pseudohaploid	All	NA
AncientPolynesian	6778-RN09	Bulala	Yoruba	-0.000576507	0.00323373	-0.178279	135341	135185	Pseudohaploid	All	NA
AncientPolynesian	6778-RN09	Bulgarian	Yoruba	0.00343039	0.00447004	0.767418	160156	161259	Pseudohaploid	All	NA
AncientPolynesian	6778-RN09	Burmese	Yoruba	0.00466605	0.00455743	1.02383	168554	170134	Pseudohaploid	All	NA
AncientPolynesian	6778-RN09	Burusho	Yoruba	-0.00105637	0.00438861	-0.240707	162975	162631	Pseudohaploid	All	NA
AncientPolynesian	6778-RN09	Cambodian	Yoruba	0.00937285	0.00462665	2.02584	168652	171844	Pseudohaploid	All	NA
AncientPolynesian	6778-RN09	Chane	Yoruba	-0.0316074	0.00609781	-5.18339	175143	164410	Pseudohaploid	All	NA
AncientPolynesian	6778-RN09	Chechen	Yoruba	0.000362079	0.00491769	0.0736279	161046	161163	Pseudohaploid	All	NA
AncientPolynesian	6778-RN09	Chipewyan	Yoruba	-0.0184169	0.00557836	-3.30149	172098	165874	Pseudohaploid	All	NA
AncientPolynesian	6778-RN09	Chukchi	Yoruba	-0.00375683	0.00540766	-0.694722	166110	164866	Pseudohaploid	All	NA
AncientPolynesian	6778-RN09	Cree	Yoruba	-0.015715	0.00489318	-3.21161	169749	164497	Pseudohaploid	All	NA
AncientPolynesian	6778-RN09	Crete	Yoruba	-0.000554825	0.00450068	-0.123276	159975	159798	Pseudohaploid	All	NA
AncientPolynesian	6778-RN09	Czech	Yoruba	-0.0020514	0.00495439	-0.414056	160241	159585	Pseudohaploid	All	NA
AncientPolynesian	6778-RN09	Dai	Yoruba	0.00875499	0.00456093	1.91956	169996	172999	Pseudohaploid	All	NA
AncientPolynesian	6778-RN09	Daur	Yoruba	0.00695365	0.00472946	1.47029	168729	171092	Pseudohaploid	All	NA
AncientPolynesian	6778-RN09	Dinka	Yoruba	0.00125763	0.00295486	0.425614	133979	134317	Pseudohaploid	All	NA
AncientPolynesian	6778-RN09	Druze	Yoruba	0.00327284	0.00446339	0.733264	158376	159416	Pseudohaploid	All	NA
AncientPolynesian	6778-RN09	Dusun	Yoruba	0.0118182	0.00523421	2.25787	170474	174552	Pseudohaploid	All	NA
AncientPolynesian	6778-RN09	Elmolo	Yoruba	0.00198132	0.00343568	0.576689	140221	140778	Pseudohaploid	All	NA
AncientPolynesian	6778-RN09	English	Yoruba	-0.00241909	0.00437859	-0.552482	161478	160699	Pseudohaploid	All	NA
AncientPolynesian	6778-RN09	Esan	Yoruba	-0.00163334	0.00296423	-0.551017	130174	129749	Pseudohaploid	All	NA
AncientPolynesian	6778-RN09	Eskimo_Chaplin	Yoruba	-0.0113025	0.00566532	-1.99503	171627	167791	Pseudohaploid	All	NA
AncientPolynesian	6778-RN09	Eskimo_Naukan	Yoruba	-0.00740361	0.00474116	-1.56156	170770	168260	Pseudohaploid	All	NA
AncientPolynesian	6778-RN09	Eskimo_Sireniki	Yoruba	-0.00819999	0.00485469	-1.68909	171376	168589	Pseudohaploid	All	NA
AncientPolynesian	6778-RN09	Estonian	Yoruba	-0.00167241	0.00461154	-0.362658	161826	161286	Pseudohaploid	All	NA
AncientPolynesian	6778-RN09	Even	Yoruba	0.000174391	0.00439592	0.0396711	169297	169356	Pseudohaploid	All	NA
AncientPolynesian	6778-RN09	Finnish	Yoruba	-0.00341026	0.00416897	-0.818009	162445	161341	Pseudohaploid	All	NA
AncientPolynesian	6778-RN09	French	Yoruba	-0.0043021	0.0040692	-1.05723	161963	160576	Pseudohaploid	All	NA
AncientPolynesian	6778-RN09	Fulani	Yoruba	-0.00252423	0.00363192	-0.695012	140132	139426	Pseudohaploid	All	NA
AncientPolynesian	6778-RN09	Gambian	Yoruba	-0.0017901	0.00311435	-0.574792	131758	131287	Pseudohaploid	All	NA
AncientPolynesian	6778-RN09	Georgian	Yoruba	-0.00231536	0.00437384	-0.529365	160308	159568	Pseudohaploid	All	NA
AncientPolynesian	6778-RN09	Greek	Yoruba	0.000127059	0.00441037	0.0288092	160496	160537	Pseudohaploid	All	NA
AncientPolynesian	6778-RN09	Hadza	Yoruba	-0.00050655	0.00311883	-0.162417	139496	139354	Pseudohaploid	All	NA
AncientPolynesian	6778-RN09	Han	Yoruba	0.00563395	0.00464074	1.21402	170579	172512	Pseudohaploid	All	NA
AncientPolynesian	6778-RN09	Hawaiian	Yoruba	0.0181129	0.00623716	2.90403	170388	176674	Pseudohaploid	All	NA
AncientPolynesian	6778-RN09	Hazara	Yoruba	0.0006661	0.00442925	0.150387	165904	166125	Pseudohaploid	All	NA
AncientPolynesian	6778-RN09	Hezhen	Yoruba	0.00286616	0.00473979	0.604701	169999	170976	Pseudohaploid	All	NA
AncientPolynesian	6778-RN09	Hungarian	Yoruba	-0.00010004	0.00462072	-0.0216502	161422	161390	Pseudohaploid	All	NA
AncientPolynesian	6778-RN09	Icelandic	Yoruba	-0.00463836	0.00453323	-1.02319	162319	160820	Pseudohaploid	All	NA
AncientPolynesian	6778-RN09	Igbo	Yoruba	0.00252521	0.00306675	0.823416	129735	130391	Pseudohaploid	All	NA
AncientPolynesian	6778-RN09	Igorot	Yoruba	0.0114851	0.00516449	2.22387	170576	174540	Pseudohaploid	All	NA
AncientPolynesian	6778-RN09	Iranian	Yoruba	-0.000999453	0.00431285	-0.231738	160645	160324	Pseudohaploid	All	NA
AncientPolynesian	6778-RN09	Iraqi_Jew	Yoruba	-0.00591347	0.00443443	-1.33354	160569	158681	Pseudohaploid	All	NA
AncientPolynesian	6778-RN09	Iraqw	Yoruba	-0.00189492	0.00352856	-0.537023	143219	142678	Pseudohaploid	All	NA
AncientPolynesian	6778-RN09	Irula	Yoruba	0.00310903	0.00430074	0.722907	163074	164091	Pseudohaploid	All	NA
AncientPolynesian	6778-RN09	Itelman	Yoruba	-1.70085e-05	0.00566314	-0.00300336	169079	169073	Pseudohaploid	All	NA
AncientPolynesian	6778-RN09	Japanese	Yoruba	0.00570163	0.00444178	1.28364	169803	171750	Pseudohaploid	All	NA
AncientPolynesian	6778-RN09	Jordanian	Yoruba	-0.00321744	0.00401568	-0.801221	158786	157768	Pseudohaploid	All	NA
AncientPolynesian	6778-RN09	Ju_hoan_North	Yoruba	-0.000528423	0.00330109	-0.160075	133804	133663	Pseudohaploid	All	NA
AncientPolynesian	6778-RN09	Kaba	Yoruba	-0.0014573	0.00288219	-0.50562	131457	131074	Pseudohaploid	All	NA
AncientPolynesian	6778-RN09	Kalash	Yoruba	0.000694608	0.00464645	0.149492	161579	161803	Pseudohaploid	All	NA
AncientPolynesian	6778-RN09	Kapu	Yoruba	0.000581531	0.00417612	0.139252	163265	163455	Pseudohaploid	All	NA
AncientPolynesian	6778-RN09	Karitiana	Yoruba	-0.0362995	0.00564506	-6.43032	175684	163376	Pseudohaploid	All	NA
AncientPolynesian	6778-RN09	Kashmiri_Pandit	Yoruba	-0.00385452	0.00505898	-0.761916	162914	161662	Pseudohaploid	All	NA
AncientPolynesian	6778-RN09	Kharia	Yoruba	0.00935465	0.00518865	1.80291	163408	166494	Pseudohaploid	All	NA
AncientPolynesian	6778-RN09	Khomani_San	Yoruba	0.000483593	0.00340606	0.14198	133611	133740	Pseudohaploid	All	NA
AncientPolynesian	6778-RN09	Khonda_Dora	Yoruba	0.0102321	0.00526318	1.94409	164359	167757	Pseudohaploid	All	NA
AncientPolynesian	6778-RN09	Kikuyu	Yoruba	0.00354655	0.00323922	1.09488	135805	136772	Pseudohaploid	All	NA
AncientPolynesian	6778-RN09	Kinh	Yoruba	0.00953966	0.00494528	1.92904	169843	173115	Pseudohaploid	All	NA
AncientPolynesian	6778-RN09	Kongo	Yoruba	-0.0027323	0.00365614	-0.747316	130810	130097	Pseudohaploid	All	NA
AncientPolynesian	6778-RN09	Korean	Yoruba	0.00683724	0.00490318	1.39445	168883	171209	Pseudohaploid	All	NA
AncientPolynesian	6778-RN09	Kurumba	Yoruba	0.00501806	0.00530846	0.945296	163176	164822	Pseudohaploid	All	NA
AncientPolynesian	6778-RN09	Kusunda	Yoruba	-0.000709697	0.00476963	-0.148795	167474	167237	Pseudohaploid	All	NA
AncientPolynesian	6778-RN09	Kyrgyz	Yoruba	0.00143438	0.00438978	0.326754	167224	167705	Pseudohaploid	All	NA
AncientPolynesian	6778-RN09	Lahu	Yoruba	0.0118425	0.00451292	2.62414	168797	172843	Pseudohaploid	All	NA
AncientPolynesian	6778-RN09	Laka	Yoruba	-0.0011231	0.00309471	-0.362909	131166	130872	Pseudohaploid	All	NA
AncientPolynesian	6778-RN09	Lemande	Yoruba	9.29194e-05	0.00304056	0.03056	130692	130716	Pseudohaploid	All	NA
AncientPolynesian	6778-RN09	Lezgin	Yoruba	-0.00307277	0.00441193	-0.696468	160826	159841	Pseudohaploid	All	NA
AncientPolynesian	6778-RN09	Luhya	Yoruba	-0.00113266	0.00311652	-0.363439	132490	132190	Pseudohaploid	All	NA
AncientPolynesian	6778-RN09	Luo	Yoruba	0.00297276	0.00308749	0.962841	131611	132396	Pseudohaploid	All	NA
AncientPolynesian	6778-RN09	Mada	Yoruba	0.0053318	0.00313779	1.69922	131446	132856	Pseudohaploid	All	NA
AncientPolynesian	6778-RN09	Madiga	Yoruba	-0.00195511	0.00408901	-0.478138	163908	163269	Pseudohaploid	All	NA
AncientPolynesian	6778-RN09	Makrani	Yoruba	0.00220899	0.0044962	0.491302	159571	160277	Pseudohaploid	All	NA
AncientPolynesian	6778-RN09	Mala	Yoruba	0.0011345	0.00399824	0.283748	163430	163801	Pseudohaploid	All	NA
AncientPolynesian	6778-RN09	Mandenka	Yoruba	-0.000420763	0.00282342	-0.149026	131497	131387	Pseudohaploid	All	NA
AncientPolynesian	6778-RN09	Mansi	Yoruba	0.00222642	0.00434306	0.512639	165265	166002	Pseudohaploid	All	NA
AncientPolynesian	6778-RN09	Maori	Yoruba	0.015147	0.00674179	2.24673	166728	171857	Pseudohaploid	All	NA
AncientPolynesian	6778-RN09	Masai	Yoruba	0.00117885	0.00353162	0.333799	139112	139441	Pseudohaploid	All	NA
AncientPolynesian	6778-RN09	Mayan	Yoruba	-0.0353525	0.00546148	-6.47306	175822	163815	Pseudohaploid	All	NA
AncientPolynesian	6778-RN09	Mbuti	Yoruba	0.000973834	0.00319124	0.305159	133138	133397	Pseudohaploid	All	NA
AncientPolynesian	6778-RN09	Mende	Yoruba	0.00260388	0.00318764	0.816866	130082	130762	Pseudohaploid	All	NA
AncientPolynesian	6778-RN09	Miao	Yoruba	0.00971735	0.00472372	2.05714	169372	172696	Pseudohaploid	All	NA
AncientPolynesian	6778-RN09	Mixe	Yoruba	-0.0294754	0.0052284	-5.63755	174552	164557	Pseudohaploid	All	NA
AncientPolynesian	6778-RN09	Mixtec	Yoruba	-0.0308087	0.00514841	-5.98411	172510	162198	Pseudohaploid	All	NA
AncientPolynesian	6778-RN09	Mongola	Yoruba	0.00293106	0.00471713	0.621365	169860	170858	Pseudohaploid	All	NA
AncientPolynesian	6778-RN09	Mozabite	Yoruba	-0.00251837	0.00405194	-0.621521	152101	151337	Pseudohaploid	All	NA
AncientPolynesian	6778-RN09	Mursi	Yoruba	0.00330134	0.00317802	1.0388	135638	136536	Pseudohaploid	All	NA
AncientPolynesian	6778-RN09	Nahua	Yoruba	-0.034753	0.00515884	-6.73658	175105	163343	Pseudohaploid	All	NA
AncientPolynesian	6778-RN09	Naxi	Yoruba	0.00773927	0.00449068	1.72341	169445	172088	Pseudohaploid	All	NA
AncientPolynesian	6778-RN09	Ngumba	Yoruba	-0.000513418	0.00306372	-0.16758	130810	130676	Pseudohaploid	All	NA
AncientPolynesian	6778-RN09	North_Ossetian	Yoruba	-0.0017912	0.00442507	-0.404785	161587	161009	Pseudohaploid	All	NA
AncientPolynesian	6778-RN09	Norwegian	Yoruba	0.00127871	0.00513535	0.249002	160242	160652	Pseudohaploid	All	NA
AncientPolynesian	6778-RN09	Ogiek	Yoruba	0.00322073	0.00323835	0.994559	139096	139994	Pseudohaploid	All	NA
AncientPolynesian	6778-RN09	Onge	Yoruba	0.00710767	0.005002	1.42097	164171	166522	Pseudohaploid	All	NA
AncientPolynesian	6778-RN09	Orcadian	Yoruba	-0.00208677	0.00435369	-0.479311	161771	161097	Pseudohaploid	All	NA
AncientPolynesian	6778-RN09	Oroqen	Yoruba	0.00715971	0.0047459	1.50861	169160	171600	Pseudohaploid	All	NA
AncientPolynesian	6778-RN09	Palestinian	Yoruba	0.000282366	0.00402503	0.0701524	158191	158281	Pseudohaploid	All	NA
AncientPolynesian	6778-RN09	Papuan	Yoruba	0.0136813	0.00521741	2.62224	166539	171159	Pseudohaploid	All	NA
AncientPolynesian	6778-RN09	Pathan	Yoruba	0.000876981	0.00452273	0.193905	161990	162274	Pseudohaploid	All	NA
AncientPolynesian	6778-RN09	Piapoco	Yoruba	-0.0355359	0.00528284	-6.72667	175524	163477	Pseudohaploid	All	NA
AncientPolynesian	6778-RN09	Pima	Yoruba	-0.0273937	0.00528767	-5.18068	174160	164873	Pseudohaploid	All	NA
AncientPolynesian	6778-RN09	Polish	Yoruba	-0.0064692	0.00543109	-1.19114	162077	159994	Pseudohaploid	All	NA
AncientPolynesian	6778-RN09	Punjabi	Yoruba	0.000957061	0.0040114	0.238585	162908	163220	Pseudohaploid	All	NA
AncientPolynesian	6778-RN09	Quechua	Yoruba	-0.0319881	0.00516757	-6.19016	175006	164157	Pseudohaploid	All	NA
AncientPolynesian	6778-RN09	Relli	Yoruba	0.00294865	0.0042303	0.697031	163567	164535	Pseudohaploid	All	NA
AncientPolynesian	6778-RN09	Rendille	Yoruba	-0.00258263	0.00365903	-0.705825	143773	143032	Pseudohaploid	All	NA
AncientPolynesian	6778-RN09	Russian	Yoruba	0.000855271	0.00463174	0.184654	162260	162538	Pseudohaploid	All	NA
AncientPolynesian	6778-RN09	Saami	Yoruba	-0.00652141	0.00466541	-1.39782	165226	163085	Pseudohaploid	All	NA
AncientPolynesian	6778-RN09	Saharawi	Yoruba	-0.0012918	0.0041109	-0.314239	152553	152159	Pseudohaploid	All	NA
AncientPolynesian	6778-RN09	Samaritan	Yoruba	0.00212657	0.00539813	0.393946	158495	159171	Pseudohaploid	All	NA
AncientPolynesian	6778-RN09	Sandawe	Yoruba	-0.00130924	0.00342031	-0.382783	138876	138513	Pseudohaploid	All	NA
AncientPolynesian	6778-RN09	Sardinian	Yoruba	-7.96894e-05	0.00452898	-0.0175954	159909	159884	Pseudohaploid	All	NA
AncientPolynesian	6778-RN09	Sengwer	Yoruba	-0.00109661	0.0032969	-0.332617	138020	137718	Pseudohaploid	All	NA
AncientPolynesian	6778-RN09	Sherpa	Yoruba	0.00959153	0.00473251	2.02673	168131	171387	Pseudohaploid	All	NA
AncientPolynesian	6778-RN09	She	Yoruba	0.00800576	0.00476626	1.67967	169555	172292	Pseudohaploid	All	NA
AncientPolynesian	6778-RN09	Sindhi	Yoruba	0.00576306	0.00430082	1.33999	160558	162419	Pseudohaploid	All	NA
AncientPolynesian	6778-RN09	Somali	Yoruba	0.00462721	0.00438951	1.05415	143525	144859	Pseudohaploid	All	NA
AncientPolynesian	6778-RN09	Spanish	Yoruba	2.09219e-05	0.00435641	0.00480256	160264	160271	Pseudohaploid	All	NA
AncientPolynesian	6778-RN09	Surui	Yoruba	-0.0304723	0.0060342	-5.04993	175814	165416	Pseudohaploid	All	NA
AncientPolynesian	6778-RN09	Tajik	Yoruba	-0.0041319	0.00448379	-0.921519	162565	161227	Pseudohaploid	All	NA
AncientPolynesian	6778-RN09	Thai	Yoruba	0.0107877	0.00460817	2.34099	168379	172051	Pseudohaploid	All	NA
AncientPolynesian	6778-RN09	Tibetan	Yoruba	0.0058113	0.00465161	1.24931	168345	170313	Pseudohaploid	All	NA
AncientPolynesian	6778-RN09	Tikar_South	Yoruba	0.00122472	0.00293581	0.417165	130550	130870	Pseudohaploid	All	NA
AncientPolynesian	6778-RN09	Tlingit	Yoruba	-0.00510317	0.00459788	-1.1099	165998	164312	Pseudohaploid	All	NA
AncientPolynesian	6778-RN09	Tubalar	Yoruba	0.00223981	0.00444306	0.504115	166307	167054	Pseudohaploid	All	NA
AncientPolynesian	6778-RN09	Tujia	Yoruba	0.0058872	0.00482049	1.22129	170270	172287	Pseudohaploid	All	NA
AncientPolynesian	6778-RN09	Turkish	Yoruba	-0.0071244	0.00433652	-1.64288	161569	159283	Pseudohaploid	All	NA
AncientPolynesian	6778-RN09	Tuscan	Yoruba	0.000918288	0.00440561	0.208436	160567	160862	Pseudohaploid	All	NA
AncientPolynesian	6778-RN09	Tu	Yoruba	0.00413717	0.00450411	0.918533	169270	170676	Pseudohaploid	All	NA
AncientPolynesian	6778-RN09	Ulchi	Yoruba	0.00740312	0.00470329	1.57403	168855	171373	Pseudohaploid	All	NA
AncientPolynesian	6778-RN09	Uygur	Yoruba	0.00167608	0.00425873	0.393563	165200	165755	Pseudohaploid	All	NA
AncientPolynesian	6778-RN09	Xibo	Yoruba	0.0045697	0.00457224	0.999446	169700	171259	Pseudohaploid	All	NA
AncientPolynesian	6778-RN09	Yadava	Yoruba	0.00249116	0.0044373	0.561414	161660	162468	Pseudohaploid	All	NA
AncientPolynesian	6778-RN09	Yakut	Yoruba	0.00624948	0.00463233	1.3491	168210	170325	Pseudohaploid	All	NA
AncientPolynesian	6778-RN09	Yemenite_Jew	Yoruba	0.00257421	0.00433978	0.593166	157949	158765	Pseudohaploid	All	NA
AncientPolynesian	6778-RN09	Yi	Yoruba	0.0108911	0.00448885	2.42626	169001	172722	Pseudohaploid	All	NA
AncientPolynesian	6778-RN09	Zapotec	Yoruba	-0.0333821	0.00528234	-6.31958	175273	163949	Pseudohaploid	All	NA
AncientPolynesian	6780-RN10	Aari	Yoruba	-0.00263212	0.00360524	-0.730083	185784	184809	Pseudohaploid	All	NA
AncientPolynesian	6780-RN10	Abkhasian	Yoruba	-0.00110284	0.00436315	-0.252761	211256	210791	Pseudohaploid	All	NA
AncientPolynesian	6780-RN10	Adygei	Yoruba	0.000102202	0.00457049	0.0223613	211825	211868	Pseudohaploid	All	NA
AncientPolynesian	6780-RN10	Agaw	Yoruba	-0.00250438	0.00402677	-0.621933	194352	193381	Pseudohaploid	All	NA
AncientPolynesian	6780-RN10	Albanian	Yoruba	-0.00174546	0.00520669	-0.335234	210983	210247	Pseudohaploid	All	NA
AncientPolynesian	6780-RN10	Aleut	Yoruba	-0.0128806	0.00452147	-2.84877	221427	215795	Pseudohaploid	All	NA
AncientPolynesian	6780-RN10	Altaian	Yoruba	-0.00643431	0.00529355	-1.2155	221785	218950	Pseudohaploid	All	NA
AncientPolynesian	6780-RN10	Amhara	Yoruba	-0.00213217	0.00380654	-0.560133	192572	191753	Pseudohaploid	All	NA
AncientPolynesian	6780-RN10	Ami	Yoruba	-0.00437327	0.00512765	-0.85288	228493	226503	Pseudohaploid	All	NA
AncientPolynesian	6780-RN10	Armenian	Yoruba	-0.00358194	0.00444675	-0.805518	211376	209867	Pseudohaploid	All	NA
AncientPolynesian	6780-RN10	Atayal	Yoruba	-0.00532659	0.00603768	-0.882225	228269	225850	Pseudohaploid	All	NA
AncientPolynesian	6780-RN10	Australian	Yoruba	0.00707205	0.00533624	1.32529	219629	222758	Pseudohaploid	All	NA
AncientPolynesian	6780-RN10	Baka	Yoruba	-0.00118911	0.00305887	-0.388743	173300	172888	Pseudohaploid	All	NA
AncientPolynesian	6780-RN10	Bakola	Yoruba	-0.00297167	0.00321995	-0.922895	174027	172996	Pseudohaploid	All	NA
AncientPolynesian	6780-RN10	Balochi	Yoruba	-0.000843596	0.00545404	-0.154674	211025	210669	Pseudohaploid	All	NA
AncientPolynesian	6780-RN10	BantuHerero	Yoruba	-0.0049466	0.00314417	-1.57326	172642	170942	Pseudohaploid	All	NA
AncientPolynesian	6780-RN10	BantuKenya	Yoruba	-0.00411686	0.00309238	-1.33129	174014	172587	Pseudohaploid	All	NA
AncientPolynesian	6780-RN10	BantuTswana	Yoruba	-0.00681265	0.00322689	-2.11121	173798	171446	Pseudohaploid	All	NA
AncientPolynesian	6780-RN10	Basque	Yoruba	-0.00227261	0.00447058	-0.508348	211165	210207	Pseudohaploid	All	NA
AncientPolynesian	6780-RN10	BedouinB	Yoruba	-0.000744013	0.00474333	-0.156854	207721	207412	Pseudohaploid	All	NA
AncientPolynesian	6780-RN10	Bedzan	Yoruba	-0.00148931	0.00315309	-0.472334	173699	173182	Pseudohaploid	All	NA
AncientPolynesian	6780-RN10	Bengali	Yoruba	-0.00209685	0.00423663	-0.494934	215523	214621	Pseudohaploid	All	NA
AncientPolynesian	6780-RN10	Bergamo	Yoruba	-0.00411343	0.00436865	-0.941578	211685	209950	Pseudohaploid	All	NA
AncientPolynesian	6780-RN10	Biaka	Yoruba	-0.00301213	0.00317602	-0.948396	173681	172638	Pseudohaploid	All	NA
AncientPolynesian	6780-RN10	Bougainville	Yoruba	0.00819525	0.00544648	1.50469	222250	225923	Pseudohaploid	All	NA
AncientPolynesian	6780-RN10	Brahmin	Yoruba	-0.00415283	0.00431863	-0.961606	214420	212646	Pseudohaploid	All	NA
AncientPolynesian	6780-RN10	Brahui	Yoruba	-0.00548839	0.0044524	-1.23268	211789	209477	Pseudohaploid	All	NA
AncientPolynesian	6780-RN10	Bulala	Yoruba	-0.00325403	0.00323109	-1.0071	178068	176913	Pseudohaploid	All	NA
AncientPolynesian	6780-RN10	Bulgarian	Yoruba	-0.0023356	0.0045586	-0.512351	211580	210594	Pseudohaploid	All	NA
AncientPolynesian	6780-RN10	Burmese	Yoruba	-0.00797316	0.00452593	-1.76166	224504	220952	Pseudohaploid	All	NA
AncientPolynesian	6780-RN10	Burusho	Yoruba	-0.00155691	0.00460728	-0.337924	214201	213535	Pseudohaploid	All	NA
AncientPolynesian	6780-RN10	Cambodian	Yoruba	-0.00104387	0.00466025	-0.223995	223955	223488	Pseudohaploid	All	NA
AncientPolynesian	6780-RN10	Chane	Yoruba	-0.0333959	0.00623089	-5.35973	230666	215757	Pseudohaploid	All	NA
AncientPolynesian	6780-RN10	Chechen	Yoruba	-0.00513817	0.00505164	-1.01713	212636	210462	Pseudohaploid	All	NA
AncientPolynesian	6780-RN10	Chipewyan	Yoruba	-0.0277386	0.00533347	-5.20086	228414	216084	Pseudohaploid	All	NA
AncientPolynesian	6780-RN10	Chukchi	Yoruba	-0.0130045	0.00530252	-2.45251	220101	214450	Pseudohaploid	All	NA
AncientPolynesian	6780-RN10	Cree	Yoruba	-0.0167223	0.00506026	-3.30463	222808	215479	Pseudohaploid	All	NA
AncientPolynesian	6780-RN10	Crete	Yoruba	-0.00345444	0.0044361	-0.778712	210628	209178	Pseudohaploid	All	NA
AncientPolynesian	6780-RN10	Czech	Yoruba	-0.00394037	0.00527012	-0.747681	210588	208935	Pseudohaploid	All	NA
AncientPolynesian	6780-RN10	Dai	Yoruba	-0.00729023	0.00446453	-1.63292	227029	223742	Pseudohaploid	All	NA
AncientPolynesian	6780-RN10	Daur	Yoruba	-0.00911921	0.00491145	-1.85672	225798	221717	Pseudohaploid	All	NA
AncientPolynesian	6780-RN10	Dinka	Yoruba	-0.00272946	0.00295475	-0.923754	176442	175482	Pseudohaploid	All	NA
AncientPolynesian	6780-RN10	Druze	Yoruba	0.00214808	0.00440454	0.487697	208123	209019	Pseudohaploid	All	NA
AncientPolynesian	6780-RN10	Dusun	Yoruba	-0.00369068	0.00501654	-0.735702	227714	226039	Pseudohaploid	All	NA
AncientPolynesian	6780-RN10	Elmolo	Yoruba	-0.00393371	0.0032512	-1.20993	185022	183573	Pseudohaploid	All	NA
AncientPolynesian	6780-RN10	English	Yoruba	-0.00457316	0.00458618	-0.99716	212554	210619	Pseudohaploid	All	NA
AncientPolynesian	6780-RN10	Esan	Yoruba	-0.00167198	0.00306128	-0.546169	170801	170231	Pseudohaploid	All	NA
AncientPolynesian	6780-RN10	Eskimo_Chaplin	Yoruba	-0.0143152	0.00572576	-2.50014	225704	219333	Pseudohaploid	All	NA
AncientPolynesian	6780-RN10	Eskimo_Naukan	Yoruba	-0.0179183	0.00484787	-3.69613	226799	218815	Pseudohaploid	All	NA
AncientPolynesian	6780-RN10	Eskimo_Sireniki	Yoruba	-0.0141141	0.00497958	-2.83439	226081	219788	Pseudohaploid	All	NA
AncientPolynesian	6780-RN10	Estonian	Yoruba	-0.00210681	0.00457051	-0.460958	212613	211719	Pseudohaploid	All	NA
AncientPolynesian	6780-RN10	Even	Yoruba	-0.00794169	0.00443757	-1.78965	224225	220691	Pseudohaploid	All	NA
AncientPolynesian	6780-RN10	Finnish	Yoruba	-0.00362932	0.00402637	-0.901388	213261	211718	Pseudohaploid	All	NA
AncientPolynesian	6780-RN10	French	Yoruba	-0.00865415	0.00412844	-2.09623	213713	210046	Pseudohaploid	All	NA
AncientPolynesian	6780-RN10	Fulani	Yoruba	-0.00510856	0.00350694	-1.4567	184341	182467	Pseudohaploid	All	NA
AncientPolynesian	6780-RN10	Gambian	Yoruba	0.00327094	0.00323523	1.01104	171852	172980	Pseudohaploid	All	NA
AncientPolynesian	6780-RN10	Georgian	Yoruba	-0.00687567	0.00451619	-1.52245	211514	208625	Pseudohaploid	All	NA
AncientPolynesian	6780-RN10	Greek	Yoruba	-0.00306446	0.00462239	-0.662959	211762	210468	Pseudohaploid	All	NA
AncientPolynesian	6780-RN10	Hadza	Yoruba	-0.00545062	0.00328256	-1.66048	183923	181928	Pseudohaploid	All	NA
AncientPolynesian	6780-RN10	Han	Yoruba	-0.0107566	0.00453723	-2.37075	227817	222968	Pseudohaploid	All	NA
AncientPolynesian	6780-RN10	Hawaiian	Yoruba	0.00703252	0.00646049	1.08854	226506	229715	Pseudohaploid	All	NA
AncientPolynesian	6780-RN10	Hazara	Yoruba	-0.00367802	0.00447066	-0.822702	218614	217012	Pseudohaploid	All	NA
AncientPolynesian	6780-RN10	Hezhen	Yoruba	-0.00391381	0.00454328	-0.861452	224858	223104	Pseudohaploid	All	NA
AncientPolynesian	6780-RN10	Hungarian	Yoruba	-0.00636359	0.00435104	-1.46254	213055	210361	Pseudohaploid	All	NA
AncientPolynesian	6780-RN10	Icelandic	Yoruba	-0.00763209	0.00447205	-1.70662	213270	210040	Pseudohaploid	All	NA
AncientPolynesian	6780-RN10	Igbo	Yoruba	-0.00265842	0.00295411	-0.899904	171175	170268	Pseudohaploid	All	NA
AncientPolynesian	6780-RN10	Igorot	Yoruba	-0.00986285	0.00527848	-1.8685	229414	224933	Pseudohaploid	All	NA
AncientPolynesian	6780-RN10	Iranian	Yoruba	-0.00642937	0.00440814	-1.45852	211825	209119	Pseudohaploid	All	NA
AncientPolynesian	6780-RN10	Iraqi_Jew	Yoruba	-0.00494044	0.00435373	-1.13476	210538	208468	Pseudohaploid	All	NA
AncientPolynesian	6780-RN10	Iraqw	Yoruba	-0.00155652	0.00356218	-0.436957	187873	187289	Pseudohaploid	All	NA
AncientPolynesian	6780-RN10	Irula	Yoruba	-0.00142418	0.00432194	-0.329523	215324	214712	Pseudohaploid	All	NA
AncientPolynesian	6780-RN10	Itelman	Yoruba	-0.0146945	0.00527743	-2.7844	225753	219215	Pseudohaploid	All	NA
AncientPolynesian	6780-RN10	Japanese	Yoruba	-0.00809316	0.00430529	-1.87982	226288	222654	Pseudohaploid	All	NA
AncientPolynesian	6780-RN10	Jordanian	Yoruba	-0.00491614	0.00439032	-1.11977	208683	206641	Pseudohaploid	All	NA
AncientPolynesian	6780-RN10	Ju_hoan_North	Yoruba	-0.000359145	0.00327624	-0.109621	175640	175514	Pseudohaploid	All	NA
AncientPolynesian	6780-RN10	Kaba	Yoruba	-0.00482291	0.00305294	-1.57976	172955	171294	Pseudohaploid	All	NA
AncientPolynesian	6780-RN10	Kalash	Yoruba	-0.0021344	0.00485876	-0.439289	212796	211889	Pseudohaploid	All	NA
AncientPolynesian	6780-RN10	Kapu	Yoruba	-0.00656601	0.00437424	-1.50106	215998	213180	Pseudohaploid	All	NA
AncientPolynesian	6780-RN10	Karitiana	Yoruba	-0.037555	0.00586749	-6.40052	231165	214430	Pseudohaploid	All	NA
AncientPolynesian	6780-RN10	Kashmiri_Pandit	Yoruba	-0.00431696	0.00531484	-0.812246	214255	212413	Pseudohaploid	All	NA
AncientPolynesian	6780-RN10	Kharia	Yoruba	-0.00075734	0.0054514	-0.138926	217063	216735	Pseudohaploid	All	NA
AncientPolynesian	6780-RN10	Khomani_San	Yoruba	-0.00212034	0.00327159	-0.648107	175843	175099	Pseudohaploid	All	NA
AncientPolynesian	6780-RN10	Khonda_Dora	Yoruba	0.00304364	0.00529552	0.574757	217409	218736	Pseudohaploid	All	NA
AncientPolynesian	6780-RN10	Kikuyu	Yoruba	-0.00393718	0.00297862	-1.32181	179325	177918	Pseudohaploid	All	NA
AncientPolynesian	6780-RN10	Kinh	Yoruba	-0.00478005	0.00497882	-0.960076	226431	224277	Pseudohaploid	All	NA
AncientPolynesian	6780-RN10	Kongo	Yoruba	-0.0071793	0.0038665	-1.8568	172190	169735	Pseudohaploid	All	NA
AncientPolynesian	6780-RN10	Korean	Yoruba	-0.00578441	0.00474947	-1.21791	224969	222381	Pseudohaploid	All	NA
AncientPolynesian	6780-RN10	Kurumba	Yoruba	0.000239321	0.00526044	0.0454945	215424	215527	Pseudohaploid	All	NA
AncientPolynesian	6780-RN10	Kusunda	Yoruba	-0.0088078	0.00478732	-1.83982	221533	217665	Pseudohaploid	All	NA
AncientPolynesian	6780-RN10	Kyrgyz	Yoruba	-0.0100539	0.00456726	-2.2013	222049	217629	Pseudohaploid	All	NA
AncientPolynesian	6780-RN10	Lahu	Yoruba	-0.00471145	0.00476208	-0.989368	225994	223874	Pseudohaploid	All	NA
AncientPolynesian	6780-RN10	Laka	Yoruba	-0.00786009	0.00302374	-2.59946	173148	170448	Pseudohaploid	All	NA
AncientPolynesian	6780-RN10	Lemande	Yoruba	-0.00125585	0.00310157	-0.404907	171676	171245	Pseudohaploid	All	NA
AncientPolynesian	6780-RN10	Lezgin	Yoruba	-0.00779627	0.00434039	-1.79622	212287	209003	Pseudohaploid	All	NA
AncientPolynesian	6780-RN10	Luhya	Yoruba	-0.00229097	0.00317473	-0.721628	173984	173189	Pseudohaploid	All	NA
AncientPolynesian	6780-RN10	Luo	Yoruba	-0.00255761	0.00304805	-0.839097	173519	172634	Pseudohaploid	All	NA
AncientPolynesian	6780-RN10	Mada	Yoruba	-0.000953883	0.00301721	-0.316147	173465	173134	Pseudohaploid	All	NA
AncientPolynesian	6780-RN10	Madiga	Yoruba	-0.00576347	0.00406571	-1.41758	215911	213436	Pseudohaploid	All	NA
AncientPolynesian	6780-RN10	Makrani	Yoruba	-0.00362465	0.00460503	-0.787108	211074	209549	Pseudohaploid	All	NA
AncientPolynesian	6780-RN10	Mala	Yoruba	-0.00421614	0.00420989	-1.00148	216006	214192	Pseudohaploid	All	NA
AncientPolynesian	6780-RN10	Mandenka	Yoruba	-0.00232383	0.00283827	-0.818749	172867	172065	Pseudohaploid	All	NA
AncientPolynesian	6780-RN10	Mansi	Yoruba	-0.00815894	0.00436207	-1.87043	219201	215653	Pseudohaploid	All	NA
AncientPolynesian	6780-RN10	Maori	Yoruba	0.0045177	0.00694379	0.65061	221340	223349	Pseudohaploid	All	NA
AncientPolynesian	6780-RN10	Masai	Yoruba	-0.00362626	0.00346876	-1.04541	183321	181997	Pseudohaploid	All	NA
AncientPolynesian	6780-RN10	Mayan	Yoruba	-0.0332815	0.00554401	-6.00315	230647	215789	Pseudohaploid	All	NA
AncientPolynesian	6780-RN10	Mbuti	Yoruba	-0.00298553	0.00305747	-0.97647	175304	174261	Pseudohaploid	All	NA
AncientPolynesian	6780-RN10	Mende	Yoruba	-0.0035129	0.00305487	-1.14993	171773	170570	Pseudohaploid	All	NA
AncientPolynesian	6780-RN10	Miao	Yoruba	-0.00762159	0.00474241	-1.60711	226656	223227	Pseudohaploid	All	NA
AncientPolynesian	6780-RN10	Mixe	Yoruba	-0.0336054	0.00559374	-6.00768	230488	215500	Pseudohaploid	All	NA
AncientPolynesian	6780-RN10	Mixtec	Yoruba	-0.0303608	0.00523284	-5.80198	226269	212934	Pseudohaploid	All	NA
AncientPolynesian	6780-RN10	Mongola	Yoruba	-0.00904108	0.0046088	-1.9617	225963	221913	Pseudohaploid	All	NA
AncientPolynesian	6780-RN10	Mozabite	Yoruba	-7.84613e-05	0.00401643	-0.0195351	199093	199062	Pseudohaploid	All	NA
AncientPolynesian	6780-RN10	Mursi	Yoruba	-0.00118333	0.00314226	-0.376585	178923	178500	Pseudohaploid	All	NA
AncientPolynesian	6780-RN10	Nahua	Yoruba	-0.03322	0.00567918	-5.84945	229812	215034	Pseudohaploid	All	NA
AncientPolynesian	6780-RN10	Naxi	Yoruba	-0.00935467	0.00419688	-2.22896	226601	222401	Pseudohaploid	All	NA
AncientPolynesian	6780-RN10	Ngumba	Yoruba	-0.00315918	0.00314171	-1.00556	171972	170889	Pseudohaploid	All	NA
AncientPolynesian	6780-RN10	North_Ossetian	Yoruba	-0.00609483	0.00449732	-1.35521	213305	210721	Pseudohaploid	All	NA
AncientPolynesian	6780-RN10	Norwegian	Yoruba	-0.00860791	0.0052642	-1.63518	212669	209039	Pseudohaploid	All	NA
AncientPolynesian	6780-RN10	Ogiek	Yoruba	-0.00590224	0.00337509	-1.74876	184238	182076	Pseudohaploid	All	NA
AncientPolynesian	6780-RN10	Onge	Yoruba	0.000748521	0.00521397	0.143561	217467	217793	Pseudohaploid	All	NA
AncientPolynesian	6780-RN10	Orcadian	Yoruba	-0.00637599	0.00441196	-1.44516	212982	210284	Pseudohaploid	All	NA
AncientPolynesian	6780-RN10	Oroqen	Yoruba	-0.00467787	0.00497101	-0.941029	224991	222896	Pseudohaploid	All	NA
AncientPolynesian	6780-RN10	Palestinian	Yoruba	-0.00225485	0.00395315	-0.570393	208241	207304	Pseudohaploid	All	NA
AncientPolynesian	6780-RN10	Papuan	Yoruba	0.00726193	0.00546635	1.32848	220199	223421	Pseudohaploid	All	NA
AncientPolynesian	6780-RN10	Pathan	Yoruba	-0.00380656	0.0044509	-0.855233	213748	212127	Pseudohaploid	All	NA
AncientPolynesian	6780-RN10	Piapoco	Yoruba	-0.0402102	0.00538263	-7.47037	231905	213976	Pseudohaploid	All	NA
AncientPolynesian	6780-RN10	Pima	Yoruba	-0.0258841	0.00550774	-4.69959	228590	217055	Pseudohaploid	All	NA
AncientPolynesian	6780-RN10	Polish	Yoruba	-0.0099789	0.00530061	-1.8826	213073	208862	Pseudohaploid	All	NA
AncientPolynesian	6780-RN10	Punjabi	Yoruba	-0.0044135	0.00409374	-1.07811	215275	213383	Pseudohaploid	All	NA
AncientPolynesian	6780-RN10	Quechua	Yoruba	-0.0385475	0.00547927	-7.03516	231117	213960	Pseudohaploid	All	NA
AncientPolynesian	6780-RN10	Relli	Yoruba	0.000427221	0.00452003	0.0945172	215071	215255	Pseudohaploid	All	NA
AncientPolynesian	6780-RN10	Rendille	Yoruba	-0.00758742	0.00351584	-2.15807	189736	186878	Pseudohaploid	All	NA
AncientPolynesian	6780-RN10	Russian	Yoruba	-0.00510912	0.00465764	-1.09693	214134	211957	Pseudohaploid	All	NA
AncientPolynesian	6780-RN10	Saami	Yoruba	-0.00677225	0.00448782	-1.50903	216831	213914	Pseudohaploid	All	NA
AncientPolynesian	6780-RN10	Saharawi	Yoruba	-0.0042996	0.00428209	-1.00409	200736	199017	Pseudohaploid	All	NA
AncientPolynesian	6780-RN10	Samaritan	Yoruba	-9.76879e-05	0.00533641	-0.0183059	208111	208071	Pseudohaploid	All	NA
AncientPolynesian	6780-RN10	Sandawe	Yoruba	-0.00634809	0.00331845	-1.91297	183092	180782	Pseudohaploid	All	NA
AncientPolynesian	6780-RN10	Sardinian	Yoruba	-0.0022812	0.00442823	-0.515149	210509	209550	Pseudohaploid	All	NA
AncientPolynesian	6780-RN10	Sengwer	Yoruba	-0.00195792	0.00342987	-0.570844	181145	180437	Pseudohaploid	All	NA
AncientPolynesian	6780-RN10	Sherpa	Yoruba	-0.00947961	0.00485559	-1.95231	225385	221152	Pseudohaploid	All	NA
AncientPolynesian	6780-RN10	She	Yoruba	-0.00565789	0.00469006	-1.20636	225886	223344	Pseudohaploid	All	NA
AncientPolynesian	6780-RN10	Sindhi	Yoruba	-0.00216214	0.00443745	-0.487249	212843	211924	Pseudohaploid	All	NA
AncientPolynesian	6780-RN10	Somali	Yoruba	-0.00820804	0.00429795	-1.90976	190714	187608	Pseudohaploid	All	NA
AncientPolynesian	6780-RN10	Spanish	Yoruba	-0.00377508	0.00450765	-0.837481	211181	209592	Pseudohaploid	All	NA
AncientPolynesian	6780-RN10	Surui	Yoruba	-0.0298117	0.00629309	-4.73721	230324	216989	Pseudohaploid	All	NA
AncientPolynesian	6780-RN10	Tajik	Yoruba	-0.00776761	0.00441914	-1.75772	214494	211188	Pseudohaploid	All	NA
AncientPolynesian	6780-RN10	Thai	Yoruba	-0.00530957	0.00443592	-1.19695	225123	222745	Pseudohaploid	All	NA
AncientPolynesian	6780-RN10	Tibetan	Yoruba	-0.00468244	0.00469168	-0.998029	223619	221535	Pseudohaploid	All	NA
AncientPolynesian	6780-RN10	Tikar_South	Yoruba	6.88213e-05	0.00291281	0.0236271	171403	171426	Pseudohaploid	All	NA
AncientPolynesian	6780-RN10	Tlingit	Yoruba	-0.0119762	0.00453642	-2.64002	219272	214082	Pseudohaploid	All	NA
AncientPolynesian	6780-RN10	Tubalar	Yoruba	-0.005948	0.00454719	-1.30806	220336	217730	Pseudohaploid	All	NA
AncientPolynesian	6780-RN10	Tujia	Yoruba	-0.0102046	0.00493986	-2.06577	227871	223267	Pseudohaploid	All	NA
AncientPolynesian	6780-RN10	Turkish	Yoruba	-0.00435063	0.00464991	-0.935637	211435	209603	Pseudohaploid	All	NA
AncientPolynesian	6780-RN10	Tuscan	Yoruba	-0.00316743	0.00442384	-0.715992	211701	210364	Pseudohaploid	All	NA
AncientPolynesian	6780-RN10	Tu	Yoruba	-0.00729585	0.00477638	-1.52748	225027	221767	Pseudohaploid	All	NA
AncientPolynesian	6780-RN10	Ulchi	Yoruba	-0.00458762	0.00456158	-1.00571	224739	222686	Pseudohaploid	All	NA
AncientPolynesian	6780-RN10	Uygur	Yoruba	-0.00663273	0.00435932	-1.52151	219034	216148	Pseudohaploid	All	NA
AncientPolynesian	6780-RN10	Xibo	Yoruba	-0.0113804	0.0044198	-2.57486	226536	221438	Pseudohaploid	All	NA
AncientPolynesian	6780-RN10	Yadava	Yoruba	-0.00784675	0.00458261	-1.71229	214831	211485	Pseudohaploid	All	NA
AncientPolynesian	6780-RN10	Yakut	Yoruba	-0.012111	0.00479577	-2.52534	225634	220235	Pseudohaploid	All	NA
AncientPolynesian	6780-RN10	Yemenite_Jew	Yoruba	-0.0017573	0.00458728	-0.38308	208162	207432	Pseudohaploid	All	NA
AncientPolynesian	6780-RN10	Yi	Yoruba	0.00090739	0.00478592	0.189596	224278	224685	Pseudohaploid	All	NA
AncientPolynesian	6780-RN10	Zapotec	Yoruba	-0.0333678	0.0056381	-5.91828	230054	215197	Pseudohaploid	All	NA
AncientPolynesian	6790-RN11	Aari	Yoruba	0.00369628	0.00345338	1.07034	185462	186838	Pseudohaploid	All	NA
AncientPolynesian	6790-RN11	Abkhasian	Yoruba	-0.00116186	0.00418288	-0.277766	211940	211448	Pseudohaploid	All	NA
AncientPolynesian	6790-RN11	Adygei	Yoruba	-0.00305981	0.00426179	-0.717963	213055	211755	Pseudohaploid	All	NA
AncientPolynesian	6790-RN11	Agaw	Yoruba	0.000893507	0.0037832	0.236178	194586	194935	Pseudohaploid	All	NA
AncientPolynesian	6790-RN11	Albanian	Yoruba	-0.00108378	0.00497216	-0.217971	211623	211164	Pseudohaploid	All	NA
AncientPolynesian	6790-RN11	Aleut	Yoruba	0.00018914	0.00442245	0.0427682	219148	219231	Pseudohaploid	All	NA
AncientPolynesian	6790-RN11	Altaian	Yoruba	-0.00186018	0.00537302	-0.346207	221459	220637	Pseudohaploid	All	NA
AncientPolynesian	6790-RN11	Amhara	Yoruba	0.0016607	0.00359221	0.462306	193008	193650	Pseudohaploid	All	NA
AncientPolynesian	6790-RN11	Ami	Yoruba	0.00396038	0.00492116	0.804767	227089	228895	Pseudohaploid	All	NA
AncientPolynesian	6790-RN11	Armenian	Yoruba	-0.00413971	0.00456503	-0.906831	212025	210277	Pseudohaploid	All	NA
AncientPolynesian	6790-RN11	Atayal	Yoruba	-0.00184129	0.00559359	-0.329179	227501	226664	Pseudohaploid	All	NA
AncientPolynesian	6790-RN11	Australian	Yoruba	0.013675	0.00520786	2.62585	218155	224204	Pseudohaploid	All	NA
AncientPolynesian	6790-RN11	Baka	Yoruba	0.00145736	0.00314881	0.46283	173662	174169	Pseudohaploid	All	NA
AncientPolynesian	6790-RN11	Bakola	Yoruba	0.000601724	0.00320754	0.187597	174184	174394	Pseudohaploid	All	NA
AncientPolynesian	6790-RN11	Balochi	Yoruba	-0.000420353	0.00521966	-0.0805326	211520	211342	Pseudohaploid	All	NA
AncientPolynesian	6790-RN11	BantuHerero	Yoruba	0.00447066	0.00308635	1.44853	172002	173547	Pseudohaploid	All	NA
AncientPolynesian	6790-RN11	BantuKenya	Yoruba	0.0027533	0.00310147	0.887739	173743	174702	Pseudohaploid	All	NA
AncientPolynesian	6790-RN11	BantuTswana	Yoruba	0.00401884	0.00304125	1.32144	172592	173984	Pseudohaploid	All	NA
AncientPolynesian	6790-RN11	Basque	Yoruba	-0.000945333	0.00440756	-0.21448	211767	211367	Pseudohaploid	All	NA
AncientPolynesian	6790-RN11	BedouinB	Yoruba	-0.000502092	0.00439652	-0.114202	208319	208110	Pseudohaploid	All	NA
AncientPolynesian	6790-RN11	Bedzan	Yoruba	0.00720914	0.00321582	2.24177	172798	175307	Pseudohaploid	All	NA
AncientPolynesian	6790-RN11	Bengali	Yoruba	0.0037546	0.00411975	0.911366	214417	216033	Pseudohaploid	All	NA
AncientPolynesian	6790-RN11	Bergamo	Yoruba	-0.00734062	0.00420278	-1.74661	213159	210052	Pseudohaploid	All	NA
AncientPolynesian	6790-RN11	Biaka	Yoruba	0.0040087	0.00321564	1.24663	173439	174835	Pseudohaploid	All	NA
AncientPolynesian	6790-RN11	Bougainville	Yoruba	0.0128176	0.00527657	2.42915	221460	227211	Pseudohaploid	All	NA
AncientPolynesian	6790-RN11	Brahmin	Yoruba	3.5646e-05	0.0041835	0.00852061	213883	213898	Pseudohaploid	All	NA
AncientPolynesian	6790-RN11	Brahui	Yoruba	-0.00181451	0.00423937	-0.428014	211690	210923	Pseudohaploid	All	NA
AncientPolynesian	6790-RN11	Bulala	Yoruba	0.0023918	0.00329556	0.725763	178030	178884	Pseudohaploid	All	NA
AncientPolynesian	6790-RN11	Bulgarian	Yoruba	0.00475494	0.00429382	1.10739	210616	212628	Pseudohaploid	All	NA
AncientPolynesian	6790-RN11	Burmese	Yoruba	0.00874186	0.00431279	2.02696	221100	225000	Pseudohaploid	All	NA
AncientPolynesian	6790-RN11	Burusho	Yoruba	0.00128764	0.00421565	0.305442	214199	214751	Pseudohaploid	All	NA
AncientPolynesian	6790-RN11	Cambodian	Yoruba	0.00818928	0.00436052	1.87805	222170	225839	Pseudohaploid	All	NA
AncientPolynesian	6790-RN11	Chane	Yoruba	-0.0245625	0.00573153	-4.28551	228613	217652	Pseudohaploid	All	NA
AncientPolynesian	6790-RN11	Chechen	Yoruba	-0.00333598	0.00490331	-0.680352	213021	211605	Pseudohaploid	All	NA
AncientPolynesian	6790-RN11	Chipewyan	Yoruba	-0.0126362	0.00498871	-2.53297	225151	219532	Pseudohaploid	All	NA
AncientPolynesian	6790-RN11	Chukchi	Yoruba	-0.00689774	0.00493146	-1.39872	219619	216610	Pseudohaploid	All	NA
AncientPolynesian	6790-RN11	Cree	Yoruba	-0.0160569	0.00458852	-3.49936	223446	216383	Pseudohaploid	All	NA
AncientPolynesian	6790-RN11	Crete	Yoruba	-0.00399074	0.0043824	-0.91063	211469	209788	Pseudohaploid	All	NA
AncientPolynesian	6790-RN11	Czech	Yoruba	-0.00365653	0.00501711	-0.728811	211028	209490	Pseudohaploid	All	NA
AncientPolynesian	6790-RN11	Dai	Yoruba	0.00432417	0.00408569	1.05837	224524	226474	Pseudohaploid	All	NA
AncientPolynesian	6790-RN11	Daur	Yoruba	0.00331374	0.00476908	0.694838	223224	224708	Pseudohaploid	All	NA
AncientPolynesian	6790-RN11	Dinka	Yoruba	0.00106333	0.00306203	0.347264	176791	177167	Pseudohaploid	All	NA
AncientPolynesian	6790-RN11	Druze	Yoruba	-0.000975352	0.00431161	-0.226215	209489	209080	Pseudohaploid	All	NA
AncientPolynesian	6790-RN11	Dusun	Yoruba	0.00944189	0.00486647	1.94019	224890	229177	Pseudohaploid	All	NA
AncientPolynesian	6790-RN11	Elmolo	Yoruba	0.00156126	0.00338515	0.461209	184857	185435	Pseudohaploid	All	NA
AncientPolynesian	6790-RN11	English	Yoruba	-0.00159517	0.00434298	-0.367297	212268	211592	Pseudohaploid	All	NA
AncientPolynesian	6790-RN11	Esan	Yoruba	0.00235142	0.00304099	0.77324	171195	172002	Pseudohaploid	All	NA
AncientPolynesian	6790-RN11	Eskimo_Chaplin	Yoruba	-0.00493573	0.00528847	-0.9333	224050	221849	Pseudohaploid	All	NA
AncientPolynesian	6790-RN11	Eskimo_Naukan	Yoruba	-0.00631985	0.0047726	-1.32419	224653	221831	Pseudohaploid	All	NA
AncientPolynesian	6790-RN11	Eskimo_Sireniki	Yoruba	-0.00788979	0.00469633	-1.67999	224964	221442	Pseudohaploid	All	NA
AncientPolynesian	6790-RN11	Estonian	Yoruba	-0.00812215	0.00426916	-1.90252	214542	211085	Pseudohaploid	All	NA
AncientPolynesian	6790-RN11	Even	Yoruba	-0.00403929	0.00418911	-0.964234	223859	222058	Pseudohaploid	All	NA
AncientPolynesian	6790-RN11	Finnish	Yoruba	-0.00106123	0.00414941	-0.255754	213289	212837	Pseudohaploid	All	NA
AncientPolynesian	6790-RN11	French	Yoruba	-0.00477377	0.00403422	-1.18332	213159	211133	Pseudohaploid	All	NA
AncientPolynesian	6790-RN11	Fulani	Yoruba	-9.52791e-05	0.00335254	-0.0284199	183916	183881	Pseudohaploid	All	NA
AncientPolynesian	6790-RN11	Gambian	Yoruba	0.00595632	0.00328531	1.81301	172104	174167	Pseudohaploid	All	NA
AncientPolynesian	6790-RN11	Georgian	Yoruba	-0.00382887	0.00430929	-0.888516	211673	210058	Pseudohaploid	All	NA
AncientPolynesian	6790-RN11	Greek	Yoruba	-0.0056277	0.00438731	-1.28272	212775	210393	Pseudohaploid	All	NA
AncientPolynesian	6790-RN11	Hadza	Yoruba	0.0011227	0.00328507	0.341758	183687	184100	Pseudohaploid	All	NA
AncientPolynesian	6790-RN11	Han	Yoruba	0.000504099	0.00432656	0.116513	225499	225726	Pseudohaploid	All	NA
AncientPolynesian	6790-RN11	Hawaiian	Yoruba	0.00264071	0.00597679	0.441827	227957	229164	Pseudohaploid	All	NA
AncientPolynesian	6790-RN11	Hazara	Yoruba	0.0028193	0.00470165	0.59964	217966	219199	Pseudohaploid	All	NA
AncientPolynesian	6790-RN11	Hezhen	Yoruba	0.00725996	0.00440648	1.64756	222587	225843	Pseudohaploid	All	NA
AncientPolynesian	6790-RN11	Hungarian	Yoruba	-0.00385239	0.00438065	-0.87941	212899	211265	Pseudohaploid	All	NA
AncientPolynesian	6790-RN11	Icelandic	Yoruba	-0.00299162	0.00442613	-0.675901	213104	211833	Pseudohaploid	All	NA
AncientPolynesian	6790-RN11	Igbo	Yoruba	0.00769518	0.00290547	2.64852	170135	172774	Pseudohaploid	All	NA
AncientPolynesian	6790-RN11	Igorot	Yoruba	0.00198937	0.00471898	0.421569	226912	227816	Pseudohaploid	All	NA
AncientPolynesian	6790-RN11	Iranian	Yoruba	0.00080501	0.00424419	0.189673	211291	211631	Pseudohaploid	All	NA
AncientPolynesian	6790-RN11	Iraqi_Jew	Yoruba	-0.00577621	0.0041663	-1.38641	211376	208948	Pseudohaploid	All	NA
AncientPolynesian	6790-RN11	Iraqw	Yoruba	0.000531638	0.00355117	0.149708	188231	188431	Pseudohaploid	All	NA
AncientPolynesian	6790-RN11	Irula	Yoruba	0.00676638	0.00452009	1.49696	213973	216888	Pseudohaploid	All	NA
AncientPolynesian	6790-RN11	Itelman	Yoruba	-0.0038999	0.00545258	-0.715239	223342	221606	Pseudohaploid	All	NA
AncientPolynesian	6790-RN11	Japanese	Yoruba	-0.000600763	0.00424538	-0.14151	225164	224893	Pseudohaploid	All	NA
AncientPolynesian	6790-RN11	Jordanian	Yoruba	-0.0037221	0.0042435	-0.877129	209405	207852	Pseudohaploid	All	NA
AncientPolynesian	6790-RN11	Ju_hoan_North	Yoruba	0.00519822	0.00325112	1.5989	175514	177348	Pseudohaploid	All	NA
AncientPolynesian	6790-RN11	Kaba	Yoruba	0.00222787	0.00297231	0.749541	172537	173308	Pseudohaploid	All	NA
AncientPolynesian	6790-RN11	Kalash	Yoruba	-0.00152889	0.00449023	-0.340493	213089	212438	Pseudohaploid	All	NA
AncientPolynesian	6790-RN11	Kapu	Yoruba	0.00344002	0.0042957	0.800804	214146	215624	Pseudohaploid	All	NA
AncientPolynesian	6790-RN11	Karitiana	Yoruba	-0.0311248	0.00535015	-5.81756	229956	216073	Pseudohaploid	All	NA
AncientPolynesian	6790-RN11	Kashmiri_Pandit	Yoruba	0.000451784	0.00487588	0.0926569	213498	213691	Pseudohaploid	All	NA
AncientPolynesian	6790-RN11	Kharia	Yoruba	0.00961278	0.00513505	1.872	215191	219369	Pseudohaploid	All	NA
AncientPolynesian	6790-RN11	Khomani_San	Yoruba	0.00399894	0.0034095	1.17288	175462	176871	Pseudohaploid	All	NA
AncientPolynesian	6790-RN11	Khonda_Dora	Yoruba	0.00340726	0.00486148	0.700868	217839	219328	Pseudohaploid	All	NA
AncientPolynesian	6790-RN11	Kikuyu	Yoruba	0.00110986	0.00310507	0.357436	179495	179894	Pseudohaploid	All	NA
AncientPolynesian	6790-RN11	Kinh	Yoruba	0.00485732	0.00454578	1.06853	224504	226696	Pseudohaploid	All	NA
AncientPolynesian	6790-RN11	Kongo	Yoruba	-0.00190569	0.00351321	-0.542436	172193	171537	Pseudohaploid	All	NA
AncientPolynesian	6790-RN11	Korean	Yoruba	0.00413409	0.00467758	0.88381	222618	224467	Pseudohaploid	All	NA
AncientPolynesian	6790-RN11	Kurumba	Yoruba	0.00320765	0.00513518	0.624643	215080	216465	Pseudohaploid	All	NA
AncientPolynesian	6790-RN11	Kusunda	Yoruba	-0.00113741	0.00447425	-0.254213	220139	219639	Pseudohaploid	All	NA
AncientPolynesian	6790-RN11	Kyrgyz	Yoruba	-0.0024948	0.00425177	-0.586767	220775	219676	Pseudohaploid	All	NA
AncientPolynesian	6790-RN11	Lahu	Yoruba	0.00357142	0.00448913	0.79557	224299	225907	Pseudohaploid	All	NA
AncientPolynesian	6790-RN11	Laka	Yoruba	0.0026291	0.00304472	0.863497	172307	173216	Pseudohaploid	All	NA
AncientPolynesian	6790-RN11	Lemande	Yoruba	0.00294375	0.00301695	0.975737	171870	172885	Pseudohaploid	All	NA
AncientPolynesian	6790-RN11	Lezgin	Yoruba	0.000837043	0.0042475	0.197067	210808	211161	Pseudohaploid	All	NA
AncientPolynesian	6790-RN11	Luhya	Yoruba	0.00221776	0.00313832	0.706671	174160	174934	Pseudohaploid	All	NA
AncientPolynesian	6790-RN11	Luo	Yoruba	0.00480491	0.00277959	1.72864	173053	174724	Pseudohaploid	All	NA
AncientPolynesian	6790-RN11	Mada	Yoruba	0.00452618	0.00310925	1.45571	173571	175150	Pseudohaploid	All	NA
AncientPolynesian	6790-RN11	Madiga	Yoruba	-0.00109895	0.00427722	-0.25693	215386	214913	Pseudohaploid	All	NA
AncientPolynesian	6790-RN11	Makrani	Yoruba	-0.00636947	0.00456492	-1.39531	212091	209406	Pseudohaploid	All	NA
AncientPolynesian	6790-RN11	Mala	Yoruba	0.00251363	0.00404042	0.622121	214757	215840	Pseudohaploid	All	NA
AncientPolynesian	6790-RN11	Mandenka	Yoruba	0.00296126	0.00262192	1.12943	172729	173755	Pseudohaploid	All	NA
AncientPolynesian	6790-RN11	Mansi	Yoruba	-0.0036015	0.00425802	-0.845815	218878	217307	Pseudohaploid	All	NA
AncientPolynesian	6790-RN11	Maori	Yoruba	0.0202438	0.00651637	3.10661	217757	226756	Pseudohaploid	All	NA
AncientPolynesian	6790-RN11	Masai	Yoruba	0.00242893	0.00347971	0.698027	183036	183928	Pseudohaploid	All	NA
AncientPolynesian	6790-RN11	Mayan	Yoruba	-0.0274782	0.00529112	-5.19326	229482	217208	Pseudohaploid	All	NA
AncientPolynesian	6790-RN11	Mbuti	Yoruba	0.00366498	0.00290094	1.26338	174778	176064	Pseudohaploid	All	NA
AncientPolynesian	6790-RN11	Mende	Yoruba	0.00494013	0.00302991	1.63045	171244	172944	Pseudohaploid	All	NA
AncientPolynesian	6790-RN11	Miao	Yoruba	0.00296121	0.00463684	0.638626	224796	226131	Pseudohaploid	All	NA
AncientPolynesian	6790-RN11	Mixe	Yoruba	-0.0246844	0.00535925	-4.60594	228728	217708	Pseudohaploid	All	NA
AncientPolynesian	6790-RN11	Mixtec	Yoruba	-0.0217682	0.00503593	-4.32258	224698	215124	Pseudohaploid	All	NA
AncientPolynesian	6790-RN11	Mongola	Yoruba	0.0034795	0.00458391	0.759068	223610	225172	Pseudohaploid	All	NA
AncientPolynesian	6790-RN11	Mozabite	Yoruba	-0.00400764	0.00388985	-1.03028	200607	199005	Pseudohaploid	All	NA
AncientPolynesian	6790-RN11	Mursi	Yoruba	0.00466064	0.00334848	1.39187	178698	180372	Pseudohaploid	All	NA
AncientPolynesian	6790-RN11	Nahua	Yoruba	-0.028617	0.00493993	-5.79299	228974	216234	Pseudohaploid	All	NA
AncientPolynesian	6790-RN11	Naxi	Yoruba	0.00235447	0.00406923	0.578603	224274	225333	Pseudohaploid	All	NA
AncientPolynesian	6790-RN11	Ngumba	Yoruba	0.00434146	0.00289534	1.49947	171406	172900	Pseudohaploid	All	NA
AncientPolynesian	6790-RN11	North_Ossetian	Yoruba	-0.00203446	0.00426026	-0.477544	213246	212380	Pseudohaploid	All	NA
AncientPolynesian	6790-RN11	Norwegian	Yoruba	-0.00386415	0.00497185	-0.777205	212053	210421	Pseudohaploid	All	NA
AncientPolynesian	6790-RN11	Ogiek	Yoruba	0.00487017	0.0033811	1.44041	183021	184813	Pseudohaploid	All	NA
AncientPolynesian	6790-RN11	Onge	Yoruba	0.00626078	0.00474174	1.32035	216351	219077	Pseudohaploid	All	NA
AncientPolynesian	6790-RN11	Orcadian	Yoruba	-0.0020073	0.00411595	-0.487688	212641	211789	Pseudohaploid	All	NA
AncientPolynesian	6790-RN11	Oroqen	Yoruba	0.00578531	0.00454627	1.27254	223013	225609	Pseudohaploid	All	NA
AncientPolynesian	6790-RN11	Palestinian	Yoruba	-0.00493136	0.00390126	-1.26404	209534	207477	Pseudohaploid	All	NA
AncientPolynesian	6790-RN11	Papuan	Yoruba	0.0123747	0.00521143	2.37453	219367	224864	Pseudohaploid	All	NA
AncientPolynesian	6790-RN11	Pathan	Yoruba	-0.00272809	0.00439083	-0.621316	214248	213082	Pseudohaploid	All	NA
AncientPolynesian	6790-RN11	Piapoco	Yoruba	-0.029817	0.00527186	-5.65589	229711	216409	Pseudohaploid	All	NA
AncientPolynesian	6790-RN11	Pima	Yoruba	-0.0205766	0.0054416	-3.78135	227869	218681	Pseudohaploid	All	NA
AncientPolynesian	6790-RN11	Polish	Yoruba	-0.00543789	0.00528585	-1.02876	213165	210859	Pseudohaploid	All	NA
AncientPolynesian	6790-RN11	Punjabi	Yoruba	-9.8156e-06	0.00367925	-0.00266782	214444	214440	Pseudohaploid	All	NA
AncientPolynesian	6790-RN11	Quechua	Yoruba	-0.0267265	0.00497049	-5.37703	229059	217134	Pseudohaploid	All	NA
AncientPolynesian	6790-RN11	Relli	Yoruba	0.00204022	0.00414746	0.491921	215344	216225	Pseudohaploid	All	NA
AncientPolynesian	6790-RN11	Rendille	Yoruba	-0.000415617	0.00355747	-0.116829	189308	189150	Pseudohaploid	All	NA
AncientPolynesian	6790-RN11	Russian	Yoruba	-0.00224931	0.00449639	-0.500248	214074	213113	Pseudohaploid	All	NA
AncientPolynesian	6790-RN11	Saami	Yoruba	-0.00405454	0.00445776	-0.909547	216910	215158	Pseudohaploid	All	NA
AncientPolynesian	6790-RN11	Saharawi	Yoruba	0.00197727	0.00414172	0.477404	200259	201052	Pseudohaploid	All	NA
AncientPolynesian	6790-RN11	Samaritan	Yoruba	0.00317128	0.00507265	0.625173	208538	209865	Pseudohaploid	All	NA
AncientPolynesian	6790-RN11	Sandawe	Yoruba	-0.00270334	0.00327008	-0.826689	183131	182143	Pseudohaploid	All	NA
AncientPolynesian	6790-RN11	Sardinian	Yoruba	-0.00432927	0.00423363	-1.02259	211733	209907	Pseudohaploid	All	NA
AncientPolynesian	6790-RN11	Sengwer	Yoruba	0.000637072	0.00312167	0.20408	181215	181446	Pseudohaploid	All	NA
AncientPolynesian	6790-RN11	Sherpa	Yoruba	-0.00358934	0.00456331	-0.786565	224498	222892	Pseudohaploid	All	NA
AncientPolynesian	6790-RN11	She	Yoruba	0.00120696	0.0045125	0.26747	225019	225562	Pseudohaploid	All	NA
AncientPolynesian	6790-RN11	Sindhi	Yoruba	-0.0019499	0.00421747	-0.462339	213514	212683	Pseudohaploid	All	NA
AncientPolynesian	6790-RN11	Somali	Yoruba	0.000288993	0.00429314	0.067315	190185	190295	Pseudohaploid	All	NA
AncientPolynesian	6790-RN11	Spanish	Yoruba	-0.0031737	0.00421713	-0.752574	211345	210008	Pseudohaploid	All	NA
AncientPolynesian	6790-RN11	Surui	Yoruba	-0.0234023	0.00559686	-4.18133	229243	218759	Pseudohaploid	All	NA
AncientPolynesian	6790-RN11	Tajik	Yoruba	-0.0064977	0.00408226	-1.59169	214854	212080	Pseudohaploid	All	NA
AncientPolynesian	6790-RN11	Thai	Yoruba	0.00638292	0.00424935	1.50209	222732	225593	Pseudohaploid	All	NA
AncientPolynesian	6790-RN11	Tibetan	Yoruba	0.00241165	0.00451802	0.533785	222226	223301	Pseudohaploid	All	NA
AncientPolynesian	6790-RN11	Tikar_South	Yoruba	0.00444314	0.00298561	1.48819	171448	172978	Pseudohaploid	All	NA
AncientPolynesian	6790-RN11	Tlingit	Yoruba	-0.0064606	0.00422163	-1.53036	218530	215724	Pseudohaploid	All	NA
AncientPolynesian	6790-RN11	Tubalar	Yoruba	-0.00514896	0.00408898	-1.25923	220868	218606	Pseudohaploid	All	NA
AncientPolynesian	6790-RN11	Tujia	Yoruba	0.00281341	0.00450192	0.624936	225077	226347	Pseudohaploid	All	NA
AncientPolynesian	6790-RN11	Turkish	Yoruba	-0.00388787	0.00422685	-0.919803	212034	210391	Pseudohaploid	All	NA
AncientPolynesian	6790-RN11	Tuscan	Yoruba	-0.00234924	0.00420594	-0.558554	212144	211149	Pseudohaploid	All	NA
AncientPolynesian	6790-RN11	Tu	Yoruba	-0.000458547	0.00436809	-0.104977	223773	223568	Pseudohaploid	All	NA
AncientPolynesian	6790-RN11	Ulchi	Yoruba	0.00195333	0.00449183	0.434864	223612	224488	Pseudohaploid	All	NA
AncientPolynesian	6790-RN11	Uygur	Yoruba	-0.000583515	0.00403372	-0.144659	217954	217700	Pseudohaploid	All	NA
AncientPolynesian	6790-RN11	Xibo	Yoruba	-0.00262641	0.00424216	-0.61912	224802	223624	Pseudohaploid	All	NA
AncientPolynesian	6790-RN11	Yadava	Yoruba	0.00153683	0.00432767	0.355118	213396	214053	Pseudohaploid	All	NA
AncientPolynesian	6790-RN11	Yakut	Yoruba	-0.00288792	0.00461882	-0.625251	223686	222397	Pseudohaploid	All	NA
AncientPolynesian	6790-RN11	Yemenite_Jew	Yoruba	0.00545639	0.00436419	1.25026	207197	209470	Pseudohaploid	All	NA
AncientPolynesian	6790-RN11	Yi	Yoruba	0.000982458	0.0044895	0.218835	224681	225123	Pseudohaploid	All	NA
AncientPolynesian	6790-RN11	Zapotec	Yoruba	-0.023461	0.00523357	-4.48279	228244	217780	Pseudohaploid	All	NA
AncientPolynesian	6797-RN12	Aari	Yoruba	0.00330618	0.00323333	1.02253	130285	131150	Pseudohaploid	All	NA
AncientPolynesian	6797-RN12	Abkhasian	Yoruba	-0.000487703	0.00429756	-0.113484	148924	148779	Pseudohaploid	All	NA
AncientPolynesian	6797-RN12	Adygei	Yoruba	-0.00202556	0.00422493	-0.479431	149588	148983	Pseudohaploid	All	NA
AncientPolynesian	6797-RN12	Agaw	Yoruba	-0.00108814	0.0038589	-0.281983	136937	136640	Pseudohaploid	All	NA
AncientPolynesian	6797-RN12	Albanian	Yoruba	-0.0043354	0.00518656	-0.835891	149264	147975	Pseudohaploid	All	NA
AncientPolynesian	6797-RN12	Aleut	Yoruba	-0.0136624	0.00449126	-3.042	156344	152129	Pseudohaploid	All	NA
AncientPolynesian	6797-RN12	Altaian	Yoruba	-0.00502409	0.00502431	-0.999956	156226	154664	Pseudohaploid	All	NA
AncientPolynesian	6797-RN12	Amhara	Yoruba	0.00205052	0.00353311	0.580372	135433	135990	Pseudohaploid	All	NA
AncientPolynesian	6797-RN12	Ami	Yoruba	-7.72917e-05	0.004839	-0.0159727	160276	160252	Pseudohaploid	All	NA
AncientPolynesian	6797-RN12	Armenian	Yoruba	-0.00469331	0.00436818	-1.07443	149164	147771	Pseudohaploid	All	NA
AncientPolynesian	6797-RN12	Atayal	Yoruba	0.00509568	0.0061701	0.825867	159033	160662	Pseudohaploid	All	NA
AncientPolynesian	6797-RN12	Australian	Yoruba	0.00328835	0.00534893	0.614768	155236	156260	Pseudohaploid	All	NA
AncientPolynesian	6797-RN12	Baka	Yoruba	-0.000623462	0.0031861	-0.195682	122263	122111	Pseudohaploid	All	NA
AncientPolynesian	6797-RN12	Bakola	Yoruba	9.20679e-05	0.00313267	0.0293896	122279	122302	Pseudohaploid	All	NA
AncientPolynesian	6797-RN12	Balochi	Yoruba	-0.00424871	0.00500827	-0.848339	149514	148249	Pseudohaploid	All	NA
AncientPolynesian	6797-RN12	BantuHerero	Yoruba	0.00170048	0.00315762	0.538532	121223	121636	Pseudohaploid	All	NA
AncientPolynesian	6797-RN12	BantuKenya	Yoruba	0.00362446	0.00300376	1.20664	121882	122769	Pseudohaploid	All	NA
AncientPolynesian	6797-RN12	BantuTswana	Yoruba	-0.000958132	0.00316402	-0.302821	121829	121595	Pseudohaploid	All	NA
AncientPolynesian	6797-RN12	Basque	Yoruba	-0.00312023	0.00441135	-0.707318	149316	148387	Pseudohaploid	All	NA
AncientPolynesian	6797-RN12	BedouinB	Yoruba	-0.00507358	0.00430847	-1.17758	147306	145819	Pseudohaploid	All	NA
AncientPolynesian	6797-RN12	Bedzan	Yoruba	0.00315893	0.00321932	0.981242	122020	122794	Pseudohaploid	All	NA
AncientPolynesian	6797-RN12	Bengali	Yoruba	-0.000262244	0.0040663	-0.0644922	151423	151344	Pseudohaploid	All	NA
AncientPolynesian	6797-RN12	Bergamo	Yoruba	-0.00189553	0.00433254	-0.437509	148828	148265	Pseudohaploid	All	NA
AncientPolynesian	6797-RN12	Biaka	Yoruba	-0.001311	0.00311851	-0.420392	122404	122084	Pseudohaploid	All	NA
AncientPolynesian	6797-RN12	Bougainville	Yoruba	0.00518278	0.00523232	0.990532	157050	158686	Pseudohaploid	All	NA
AncientPolynesian	6797-RN12	Brahmin	Yoruba	-0.00766387	0.0043217	-1.77335	151823	149513	Pseudohaploid	All	NA
AncientPolynesian	6797-RN12	Brahui	Yoruba	-0.00607669	0.00417283	-1.45625	149547	147740	Pseudohaploid	All	NA
AncientPolynesian	6797-RN12	Bulala	Yoruba	0.000557152	0.00334702	0.166462	125286	125425	Pseudohaploid	All	NA
AncientPolynesian	6797-RN12	Bulgarian	Yoruba	-0.0039468	0.0045129	-0.87456	149551	148375	Pseudohaploid	All	NA
AncientPolynesian	6797-RN12	Burmese	Yoruba	0.0011754	0.00439561	0.267402	156667	157036	Pseudohaploid	All	NA
AncientPolynesian	6797-RN12	Burusho	Yoruba	-0.00552968	0.00416698	-1.32702	151825	150156	Pseudohaploid	All	NA
AncientPolynesian	6797-RN12	Cambodian	Yoruba	0.00676496	0.00437409	1.5466	156460	158591	Pseudohaploid	All	NA
AncientPolynesian	6797-RN12	Chane	Yoruba	-0.0335669	0.00575161	-5.83609	162483	151929	Pseudohaploid	All	NA
AncientPolynesian	6797-RN12	Chechen	Yoruba	-0.00462543	0.00489965	-0.944032	149768	148389	Pseudohaploid	All	NA
AncientPolynesian	6797-RN12	Chipewyan	Yoruba	-0.0224539	0.00515183	-4.35842	160009	152981	Pseudohaploid	All	NA
AncientPolynesian	6797-RN12	Chukchi	Yoruba	-0.00425281	0.00508826	-0.835809	153857	152554	Pseudohaploid	All	NA
AncientPolynesian	6797-RN12	Cree	Yoruba	-0.0136836	0.00482015	-2.83883	156693	152463	Pseudohaploid	All	NA
AncientPolynesian	6797-RN12	Crete	Yoruba	-0.00701943	0.00447317	-1.56923	149205	147125	Pseudohaploid	All	NA
AncientPolynesian	6797-RN12	Czech	Yoruba	-0.00739734	0.0049197	-1.50362	149038	146849	Pseudohaploid	All	NA
AncientPolynesian	6797-RN12	Dai	Yoruba	0.00279687	0.00447524	0.624965	158333	159222	Pseudohaploid	All	NA
AncientPolynesian	6797-RN12	Daur	Yoruba	-0.00342674	0.00457891	-0.748374	158097	157018	Pseudohaploid	All	NA
AncientPolynesian	6797-RN12	Dinka	Yoruba	0.0029209	0.00297384	0.982198	123962	124688	Pseudohaploid	All	NA
AncientPolynesian	6797-RN12	Druze	Yoruba	0.000316742	0.00446938	0.0708693	147052	147145	Pseudohaploid	All	NA
AncientPolynesian	6797-RN12	Dusun	Yoruba	0.00789587	0.00487695	1.61902	158426	160947	Pseudohaploid	All	NA
AncientPolynesian	6797-RN12	Elmolo	Yoruba	0.00155908	0.00328829	0.474129	129835	130240	Pseudohaploid	All	NA
AncientPolynesian	6797-RN12	English	Yoruba	-0.00536916	0.00428012	-1.25444	149875	148275	Pseudohaploid	All	NA
AncientPolynesian	6797-RN12	Esan	Yoruba	0.00415752	0.00313725	1.32521	119831	120832	Pseudohaploid	All	NA
AncientPolynesian	6797-RN12	Eskimo_Chaplin	Yoruba	-0.0146272	0.00584259	-2.50354	159606	155004	Pseudohaploid	All	NA
AncientPolynesian	6797-RN12	Eskimo_Naukan	Yoruba	-0.0119778	0.00488833	-2.45028	158968	155205	Pseudohaploid	All	NA
AncientPolynesian	6797-RN12	Eskimo_Sireniki	Yoruba	-0.0113616	0.0047897	-2.3721	158851	155282	Pseudohaploid	All	NA
AncientPolynesian	6797-RN12	Estonian	Yoruba	-0.0077332	0.00440643	-1.75498	150757	148443	Pseudohaploid	All	NA
AncientPolynesian	6797-RN12	Even	Yoruba	-0.00560763	0.00428164	-1.30969	157629	155871	Pseudohaploid	All	NA
AncientPolynesian	6797-RN12	Finnish	Yoruba	-0.00473939	0.00394814	-1.20041	150550	149130	Pseudohaploid	All	NA
AncientPolynesian	6797-RN12	French	Yoruba	-0.00821839	0.00406533	-2.02158	150602	148147	Pseudohaploid	All	NA
AncientPolynesian	6797-RN12	Fulani	Yoruba	-0.007171	0.00358615	-1.99964	130507	128648	Pseudohaploid	All	NA
AncientPolynesian	6797-RN12	Gambian	Yoruba	0.00346104	0.00323488	1.06991	121323	122166	Pseudohaploid	All	NA
AncientPolynesian	6797-RN12	Georgian	Yoruba	-0.00786689	0.00454145	-1.73224	149370	147039	Pseudohaploid	All	NA
AncientPolynesian	6797-RN12	Greek	Yoruba	-0.00660165	0.00473075	-1.39548	149827	147861	Pseudohaploid	All	NA
AncientPolynesian	6797-RN12	Hadza	Yoruba	-0.00424668	0.00334773	-1.26853	129686	128590	Pseudohaploid	All	NA
AncientPolynesian	6797-RN12	Han	Yoruba	-0.00337724	0.00446381	-0.756582	159408	158335	Pseudohaploid	All	NA
AncientPolynesian	6797-RN12	Hawaiian	Yoruba	0.0079	0.00597116	1.32303	159579	162121	Pseudohaploid	All	NA
AncientPolynesian	6797-RN12	Hazara	Yoruba	0.000614931	0.00432578	0.142155	153630	153819	Pseudohaploid	All	NA
AncientPolynesian	6797-RN12	Hezhen	Yoruba	-0.000442056	0.00451932	-0.0978147	158071	157931	Pseudohaploid	All	NA
AncientPolynesian	6797-RN12	Hungarian	Yoruba	-0.00131089	0.00433493	-0.302402	149467	149076	Pseudohaploid	All	NA
AncientPolynesian	6797-RN12	Icelandic	Yoruba	-0.0099195	0.00429219	-2.31106	150877	147914	Pseudohaploid	All	NA
AncientPolynesian	6797-RN12	Igbo	Yoruba	0.0019845	0.00319032	0.622037	120272	120751	Pseudohaploid	All	NA
AncientPolynesian	6797-RN12	Igorot	Yoruba	0.00297369	0.00485423	0.612598	159276	160226	Pseudohaploid	All	NA
AncientPolynesian	6797-RN12	Iranian	Yoruba	-0.00329385	0.00423971	-0.776906	149084	148105	Pseudohaploid	All	NA
AncientPolynesian	6797-RN12	Iraqi_Jew	Yoruba	-0.00346886	0.00414886	-0.8361	148374	147348	Pseudohaploid	All	NA
AncientPolynesian	6797-RN12	Iraqw	Yoruba	-0.00178725	0.0035779	-0.499526	132709	132236	Pseudohaploid	All	NA
AncientPolynesian	6797-RN12	Irula	Yoruba	-0.00440718	0.00448063	-0.983607	152294	150957	Pseudohaploid	All	NA
AncientPolynesian	6797-RN12	Itelman	Yoruba	-0.0104592	0.00547523	-1.91027	158450	155169	Pseudohaploid	All	NA
AncientPolynesian	6797-RN12	Japanese	Yoruba	0.00225895	0.00427235	0.528736	157663	158377	Pseudohaploid	All	NA
AncientPolynesian	6797-RN12	Jordanian	Yoruba	-0.00515161	0.00421259	-1.22291	147270	145761	Pseudohaploid	All	NA
AncientPolynesian	6797-RN12	Ju_hoan_North	Yoruba	-0.00112058	0.00328778	-0.340832	123996	123719	Pseudohaploid	All	NA
AncientPolynesian	6797-RN12	Kaba	Yoruba	0.000276924	0.00314293	0.0881102	121422	121489	Pseudohaploid	All	NA
AncientPolynesian	6797-RN12	Kalash	Yoruba	-0.00587347	0.00449243	-1.30742	150558	148800	Pseudohaploid	All	NA
AncientPolynesian	6797-RN12	Kapu	Yoruba	-0.000716703	0.00419698	-0.170767	151425	151209	Pseudohaploid	All	NA
AncientPolynesian	6797-RN12	Karitiana	Yoruba	-0.0341944	0.00540795	-6.32299	162549	151800	Pseudohaploid	All	NA
AncientPolynesian	6797-RN12	Kashmiri_Pandit	Yoruba	-0.00664686	0.0050814	-1.30808	150979	148985	Pseudohaploid	All	NA
AncientPolynesian	6797-RN12	Kharia	Yoruba	-0.00115268	0.00492853	-0.233879	153001	152648	Pseudohaploid	All	NA
AncientPolynesian	6797-RN12	Khomani_San	Yoruba	-0.00119887	0.00339397	-0.353235	123886	123589	Pseudohaploid	All	NA
AncientPolynesian	6797-RN12	Khonda_Dora	Yoruba	0.0014332	0.00506644	0.282881	153622	154063	Pseudohaploid	All	NA
AncientPolynesian	6797-RN12	Kikuyu	Yoruba	-0.00193931	0.00312245	-0.621085	126456	125966	Pseudohaploid	All	NA
AncientPolynesian	6797-RN12	Kinh	Yoruba	0.00718318	0.00467084	1.53788	157597	159877	Pseudohaploid	All	NA
AncientPolynesian	6797-RN12	Kongo	Yoruba	-0.00529501	0.0036641	-1.44511	121250	119972	Pseudohaploid	All	NA
AncientPolynesian	6797-RN12	Korean	Yoruba	0.000709644	0.0047874	0.148231	157458	157682	Pseudohaploid	All	NA
AncientPolynesian	6797-RN12	Kurumba	Yoruba	0.0021377	0.00517714	0.412911	151420	152069	Pseudohaploid	All	NA
AncientPolynesian	6797-RN12	Kusunda	Yoruba	0.00159965	0.00456374	0.350513	154414	154909	Pseudohaploid	All	NA
AncientPolynesian	6797-RN12	Kyrgyz	Yoruba	-0.00584654	0.00446995	-1.30797	156101	154286	Pseudohaploid	All	NA
AncientPolynesian	6797-RN12	Lahu	Yoruba	-0.00109029	0.00436241	-0.249928	158513	158168	Pseudohaploid	All	NA
AncientPolynesian	6797-RN12	Laka	Yoruba	-0.000507858	0.00309463	-0.164109	121510	121387	Pseudohaploid	All	NA
AncientPolynesian	6797-RN12	Lemande	Yoruba	0.00139834	0.00298791	0.468001	120828	121167	Pseudohaploid	All	NA
AncientPolynesian	6797-RN12	Lezgin	Yoruba	-0.00420367	0.00424512	-0.990237	149178	147929	Pseudohaploid	All	NA
AncientPolynesian	6797-RN12	Luhya	Yoruba	-0.000142032	0.00335189	-0.0423736	122728	122693	Pseudohaploid	All	NA
AncientPolynesian	6797-RN12	Luo	Yoruba	7.83499e-05	0.00298816	0.0262201	122417	122436	Pseudohaploid	All	NA
AncientPolynesian	6797-RN12	Mada	Yoruba	0.00564117	0.00314703	1.79254	121652	123033	Pseudohaploid	All	NA
AncientPolynesian	6797-RN12	Madiga	Yoruba	-0.00398064	0.00394847	-1.00815	151910	150706	Pseudohaploid	All	NA
AncientPolynesian	6797-RN12	Makrani	Yoruba	-0.00442885	0.00433042	-1.02273	148708	147396	Pseudohaploid	All	NA
AncientPolynesian	6797-RN12	Mala	Yoruba	-0.00222415	0.00388153	-0.573008	151854	151180	Pseudohaploid	All	NA
AncientPolynesian	6797-RN12	Mandenka	Yoruba	0.00155409	0.0028398	0.547252	121531	121909	Pseudohaploid	All	NA
AncientPolynesian	6797-RN12	Mansi	Yoruba	-0.00479202	0.00425508	-1.12619	154087	152617	Pseudohaploid	All	NA
AncientPolynesian	6797-RN12	Maori	Yoruba	0.00777879	0.00681706	1.14108	155427	157864	Pseudohaploid	All	NA
AncientPolynesian	6797-RN12	Masai	Yoruba	0.000304331	0.00349559	0.0870614	128961	129039	Pseudohaploid	All	NA
AncientPolynesian	6797-RN12	Mayan	Yoruba	-0.030409	0.00528624	-5.75248	161951	152392	Pseudohaploid	All	NA
AncientPolynesian	6797-RN12	Mbuti	Yoruba	-0.000856905	0.00292899	-0.29256	123419	123208	Pseudohaploid	All	NA
AncientPolynesian	6797-RN12	Mende	Yoruba	0.00141261	0.00310844	0.454442	120667	121009	Pseudohaploid	All	NA
AncientPolynesian	6797-RN12	Miao	Yoruba	0.00420732	0.0046045	0.91374	157893	159227	Pseudohaploid	All	NA
AncientPolynesian	6797-RN12	Mixe	Yoruba	-0.0281527	0.00539656	-5.2168	161645	152793	Pseudohaploid	All	NA
AncientPolynesian	6797-RN12	Mixtec	Yoruba	-0.0252597	0.00502071	-5.03111	158742	150920	Pseudohaploid	All	NA
AncientPolynesian	6797-RN12	Mongola	Yoruba	-0.00397258	0.00469084	-0.846879	158636	157380	Pseudohaploid	All	NA
AncientPolynesian	6797-RN12	Mozabite	Yoruba	-0.00849438	0.00425552	-1.99609	141937	139546	Pseudohaploid	All	NA
AncientPolynesian	6797-RN12	Mursi	Yoruba	0.00349334	0.00326677	1.06936	125665	126546	Pseudohaploid	All	NA
AncientPolynesian	6797-RN12	Nahua	Yoruba	-0.0337889	0.00537959	-6.28094	162319	151708	Pseudohaploid	All	NA
AncientPolynesian	6797-RN12	Naxi	Yoruba	-0.00248036	0.00428124	-0.579357	158522	157737	Pseudohaploid	All	NA
AncientPolynesian	6797-RN12	Ngumba	Yoruba	0.00141171	0.00306006	0.461334	120714	121056	Pseudohaploid	All	NA
AncientPolynesian	6797-RN12	North_Ossetian	Yoruba	-0.00283201	0.00439693	-0.644088	149813	148967	Pseudohaploid	All	NA
AncientPolynesian	6797-RN12	Norwegian	Yoruba	-0.00697477	0.0051551	-1.35298	149772	147697	Pseudohaploid	All	NA
AncientPolynesian	6797-RN12	Ogiek	Yoruba	-0.000292619	0.0034189	-0.0855887	129442	129366	Pseudohaploid	All	NA
AncientPolynesian	6797-RN12	Onge	Yoruba	-0.0050368	0.00519904	-0.968794	154229	152683	Pseudohaploid	All	NA
AncientPolynesian	6797-RN12	Orcadian	Yoruba	-0.0098986	0.00424753	-2.33043	151057	148096	Pseudohaploid	All	NA
AncientPolynesian	6797-RN12	Oroqen	Yoruba	0.00434953	0.00482182	0.902052	157129	158502	Pseudohaploid	All	NA
AncientPolynesian	6797-RN12	Palestinian	Yoruba	-0.00229644	0.00380647	-0.603298	146769	146096	Pseudohaploid	All	NA
AncientPolynesian	6797-RN12	Papuan	Yoruba	0.00128176	0.00530828	0.241464	156297	156699	Pseudohaploid	All	NA
AncientPolynesian	6797-RN12	Pathan	Yoruba	-0.00521797	0.00434243	-1.20163	151117	149548	Pseudohaploid	All	NA
AncientPolynesian	6797-RN12	Piapoco	Yoruba	-0.0350332	0.0055795	-6.27891	162905	151877	Pseudohaploid	All	NA
AncientPolynesian	6797-RN12	Pima	Yoruba	-0.0270236	0.00523473	-5.16238	161521	153021	Pseudohaploid	All	NA
AncientPolynesian	6797-RN12	Polish	Yoruba	-0.0108895	0.00519442	-2.09637	150346	147107	Pseudohaploid	All	NA
AncientPolynesian	6797-RN12	Punjabi	Yoruba	-0.00236182	0.00369424	-0.639323	151300	150587	Pseudohaploid	All	NA
AncientPolynesian	6797-RN12	Quechua	Yoruba	-0.0301565	0.00518808	-5.81264	161899	152420	Pseudohaploid	All	NA
AncientPolynesian	6797-RN12	Relli	Yoruba	-0.00448857	0.00415496	-1.08029	152593	151230	Pseudohaploid	All	NA
AncientPolynesian	6797-RN12	Rendille	Yoruba	-0.00396051	0.00339804	-1.16553	133588	132534	Pseudohaploid	All	NA
AncientPolynesian	6797-RN12	Russian	Yoruba	-0.00232766	0.00445332	-0.52268	150568	149869	Pseudohaploid	All	NA
AncientPolynesian	6797-RN12	Saami	Yoruba	-0.00723853	0.00439129	-1.64838	153116	150915	Pseudohaploid	All	NA
AncientPolynesian	6797-RN12	Saharawi	Yoruba	-0.00357926	0.00419722	-0.852768	141476	140467	Pseudohaploid	All	NA
AncientPolynesian	6797-RN12	Samaritan	Yoruba	-0.00593023	0.00522501	-1.13497	147885	146142	Pseudohaploid	All	NA
AncientPolynesian	6797-RN12	Sandawe	Yoruba	-0.00237962	0.00331155	-0.718582	128719	128107	Pseudohaploid	All	NA
AncientPolynesian	6797-RN12	Sardinian	Yoruba	-0.00444437	0.00438354	-1.01388	148832	147515	Pseudohaploid	All	NA
AncientPolynesian	6797-RN12	Sengwer	Yoruba	-0.0050969	0.00310355	-1.64228	128193	126893	Pseudohaploid	All	NA
AncientPolynesian	6797-RN12	Sherpa	Yoruba	0.000362933	0.00469248	0.0773437	157135	157249	Pseudohaploid	All	NA
AncientPolynesian	6797-RN12	She	Yoruba	0.00252494	0.00446049	0.566068	157949	158749	Pseudohaploid	All	NA
AncientPolynesian	6797-RN12	Sindhi	Yoruba	-0.00110589	0.00414144	-0.267032	149961	149630	Pseudohaploid	All	NA
AncientPolynesian	6797-RN12	Somali	Yoruba	-0.00174915	0.00448618	-0.389896	133961	133493	Pseudohaploid	All	NA
AncientPolynesian	6797-RN12	Spanish	Yoruba	-0.00330745	0.00428414	-0.772022	149011	148028	Pseudohaploid	All	NA
AncientPolynesian	6797-RN12	Surui	Yoruba	-0.0289854	0.00573596	-5.05329	162457	153304	Pseudohaploid	All	NA
AncientPolynesian	6797-RN12	Tajik	Yoruba	-0.00314949	0.00420025	-0.749833	150235	149292	Pseudohaploid	All	NA
AncientPolynesian	6797-RN12	Thai	Yoruba	-0.00077885	0.00444222	-0.175329	157983	157737	Pseudohaploid	All	NA
AncientPolynesian	6797-RN12	Tibetan	Yoruba	0.00389417	0.00451981	0.861577	156138	157359	Pseudohaploid	All	NA
AncientPolynesian	6797-RN12	Tikar_South	Yoruba	0.00491687	0.00306368	1.60489	120465	121656	Pseudohaploid	All	NA
AncientPolynesian	6797-RN12	Tlingit	Yoruba	-0.00916352	0.00464134	-1.97433	154406	151602	Pseudohaploid	All	NA
AncientPolynesian	6797-RN12	Tubalar	Yoruba	-0.00674349	0.00421543	-1.59972	155473	153390	Pseudohaploid	All	NA
AncientPolynesian	6797-RN12	Tujia	Yoruba	0.00257925	0.00471995	0.546458	158175	158993	Pseudohaploid	All	NA
AncientPolynesian	6797-RN12	Turkish	Yoruba	-0.00722859	0.00443754	-1.62896	149464	147318	Pseudohaploid	All	NA
AncientPolynesian	6797-RN12	Tuscan	Yoruba	-0.00483224	0.00421686	-1.14593	149548	148110	Pseudohaploid	All	NA
AncientPolynesian	6797-RN12	Tu	Yoruba	-0.00315816	0.0044684	-0.706778	157977	156982	Pseudohaploid	All	NA
AncientPolynesian	6797-RN12	Ulchi	Yoruba	0.000846259	0.00455202	0.185908	157359	157626	Pseudohaploid	All	NA
AncientPolynesian	6797-RN12	Uygur	Yoruba	0.000486355	0.00404035	0.120374	153081	153230	Pseudohaploid	All	NA
AncientPolynesian	6797-RN12	Xibo	Yoruba	-0.000851084	0.00429987	-0.197932	157815	157547	Pseudohaploid	All	NA
AncientPolynesian	6797-RN12	Yadava	Yoruba	-0.00177333	0.00442332	-0.400906	150403	149870	Pseudohaploid	All	NA
AncientPolynesian	6797-RN12	Yakut	Yoruba	-0.00445623	0.00458364	-0.972204	157612	156214	Pseudohaploid	All	NA
AncientPolynesian	6797-RN12	Yemenite_Jew	Yoruba	-0.0067418	0.00441003	-1.52874	147659	145682	Pseudohaploid	All	NA
AncientPolynesian	6797-RN12	Yi	Yoruba	0.00336259	0.00463138	0.726046	157743	158808	Pseudohaploid	All	NA
AncientPolynesian	6797-RN12	Zapotec	Yoruba	-0.0323272	0.00507336	-6.37195	162286	152122	Pseudohaploid	All	NA
AncientPolynesian	6798-RN13	Aari	Yoruba	-0.00558577	0.00346135	-1.61376	196358	194176	Pseudohaploid	All	NA
AncientPolynesian	6798-RN13	Abkhasian	Yoruba	-0.00220981	0.00446781	-0.494606	222507	221525	Pseudohaploid	All	NA
AncientPolynesian	6798-RN13	Adygei	Yoruba	-0.000849984	0.00448677	-0.189442	222973	222594	Pseudohaploid	All	NA
AncientPolynesian	6798-RN13	Agaw	Yoruba	-0.00138862	0.00399455	-0.347629	204284	203717	Pseudohaploid	All	NA
AncientPolynesian	6798-RN13	Albanian	Yoruba	0.00115343	0.00522416	0.220787	221666	222178	Pseudohaploid	All	NA
AncientPolynesian	6798-RN13	Aleut	Yoruba	-0.014045	0.00441278	-3.1828	233549	227079	Pseudohaploid	All	NA
AncientPolynesian	6798-RN13	Altaian	Yoruba	-0.000768599	0.00569207	-0.13503	231643	231287	Pseudohaploid	All	NA
AncientPolynesian	6798-RN13	Amhara	Yoruba	-0.00452254	0.00350102	-1.29178	203533	201700	Pseudohaploid	All	NA
AncientPolynesian	6798-RN13	Ami	Yoruba	-0.00213623	0.00493482	-0.43289	240034	239010	Pseudohaploid	All	NA
AncientPolynesian	6798-RN13	Armenian	Yoruba	-0.0068975	0.00478985	-1.44002	223214	220156	Pseudohaploid	All	NA
AncientPolynesian	6798-RN13	Atayal	Yoruba	0.0025688	0.00600077	0.428079	237782	239007	Pseudohaploid	All	NA
AncientPolynesian	6798-RN13	Australian	Yoruba	0.00370504	0.0052714	0.702856	231919	233644	Pseudohaploid	All	NA
AncientPolynesian	6798-RN13	Baka	Yoruba	-0.00278481	0.00304912	-0.913315	182816	181801	Pseudohaploid	All	NA
AncientPolynesian	6798-RN13	Bakola	Yoruba	-0.00717071	0.00313306	-2.28872	184008	181387	Pseudohaploid	All	NA
AncientPolynesian	6798-RN13	Balochi	Yoruba	-0.0109509	0.0052905	-2.06991	224742	219874	Pseudohaploid	All	NA
AncientPolynesian	6798-RN13	BantuHerero	Yoruba	-0.00382006	0.00328014	-1.1646	181799	180416	Pseudohaploid	All	NA
AncientPolynesian	6798-RN13	BantuKenya	Yoruba	0.00323933	0.00311568	1.03969	181839	183021	Pseudohaploid	All	NA
AncientPolynesian	6798-RN13	BantuTswana	Yoruba	-0.00410754	0.00296663	-1.38458	182223	180732	Pseudohaploid	All	NA
AncientPolynesian	6798-RN13	Basque	Yoruba	-0.000635456	0.00439652	-0.144536	221714	221432	Pseudohaploid	All	NA
AncientPolynesian	6798-RN13	BedouinB	Yoruba	0.000119076	0.00465591	0.0255753	218605	218657	Pseudohaploid	All	NA
AncientPolynesian	6798-RN13	Bedzan	Yoruba	0.00127079	0.00317412	0.400359	182293	182757	Pseudohaploid	All	NA
AncientPolynesian	6798-RN13	Bengali	Yoruba	-0.00337962	0.00419385	-0.805852	227143	225612	Pseudohaploid	All	NA
AncientPolynesian	6798-RN13	Bergamo	Yoruba	-0.00439242	0.00437265	-1.00452	222936	220986	Pseudohaploid	All	NA
AncientPolynesian	6798-RN13	Biaka	Yoruba	-0.00444157	0.0030298	-1.46596	183147	181527	Pseudohaploid	All	NA
AncientPolynesian	6798-RN13	Bougainville	Yoruba	0.00483266	0.00509875	0.947811	234874	237155	Pseudohaploid	All	NA
AncientPolynesian	6798-RN13	Brahmin	Yoruba	-0.0054758	0.00428561	-1.27772	225600	223142	Pseudohaploid	All	NA
AncientPolynesian	6798-RN13	Brahui	Yoruba	-0.00604282	0.00420371	-1.4375	223047	220368	Pseudohaploid	All	NA
AncientPolynesian	6798-RN13	Bulala	Yoruba	-0.00188853	0.00316673	-0.596366	187430	186723	Pseudohaploid	All	NA
AncientPolynesian	6798-RN13	Bulgarian	Yoruba	0.00216657	0.00430697	0.503037	221612	222574	Pseudohaploid	All	NA
AncientPolynesian	6798-RN13	Burmese	Yoruba	-0.00336707	0.00436907	-0.770661	235051	233474	Pseudohaploid	All	NA
AncientPolynesian	6798-RN13	Burusho	Yoruba	-0.0021044	0.00435573	-0.483133	225363	224417	Pseudohaploid	All	NA
AncientPolynesian	6798-RN13	Cambodian	Yoruba	0.00632468	0.00440332	1.43634	233554	236527	Pseudohaploid	All	NA
AncientPolynesian	6798-RN13	Chane	Yoruba	-0.0327605	0.00604294	-5.42128	242097	226737	Pseudohaploid	All	NA
AncientPolynesian	6798-RN13	Chechen	Yoruba	-0.00933162	0.00505392	-1.84641	224661	220507	Pseudohaploid	All	NA
AncientPolynesian	6798-RN13	Chipewyan	Yoruba	-0.0213007	0.00529904	-4.01973	238863	228900	Pseudohaploid	All	NA
AncientPolynesian	6798-RN13	Chukchi	Yoruba	-0.00833149	0.00496021	-1.67967	230677	226865	Pseudohaploid	All	NA
AncientPolynesian	6798-RN13	Cree	Yoruba	-0.0164467	0.00495082	-3.32201	234638	227044	Pseudohaploid	All	NA
AncientPolynesian	6798-RN13	Crete	Yoruba	-0.0065645	0.00447809	-1.46592	222541	219638	Pseudohaploid	All	NA
AncientPolynesian	6798-RN13	Czech	Yoruba	-0.00194383	0.00506666	-0.383652	221282	220424	Pseudohaploid	All	NA
AncientPolynesian	6798-RN13	Dai	Yoruba	-0.00147208	0.00438746	-0.335519	237257	236560	Pseudohaploid	All	NA
AncientPolynesian	6798-RN13	Daur	Yoruba	-0.00311539	0.00479829	-0.649271	235992	234526	Pseudohaploid	All	NA
AncientPolynesian	6798-RN13	Dinka	Yoruba	-0.000390906	0.00292215	-0.133773	185434	185290	Pseudohaploid	All	NA
AncientPolynesian	6798-RN13	Druze	Yoruba	-0.00432098	0.00439038	-0.984193	220441	218545	Pseudohaploid	All	NA
AncientPolynesian	6798-RN13	Dusun	Yoruba	0.0016131	0.00510854	0.315765	237971	238740	Pseudohaploid	All	NA
AncientPolynesian	6798-RN13	Elmolo	Yoruba	-0.00140435	0.00319642	-0.439352	194318	193772	Pseudohaploid	All	NA
AncientPolynesian	6798-RN13	English	Yoruba	-0.00869132	0.00430649	-2.01819	224533	220664	Pseudohaploid	All	NA
AncientPolynesian	6798-RN13	Esan	Yoruba	-0.00271349	0.00295946	-0.916887	180187	179212	Pseudohaploid	All	NA
AncientPolynesian	6798-RN13	Eskimo_Chaplin	Yoruba	-0.0145562	0.00560153	-2.59861	237491	230676	Pseudohaploid	All	NA
AncientPolynesian	6798-RN13	Eskimo_Naukan	Yoruba	-0.0109822	0.00477798	-2.29849	237045	231895	Pseudohaploid	All	NA
AncientPolynesian	6798-RN13	Eskimo_Sireniki	Yoruba	-0.0109787	0.0047534	-2.30965	237090	231941	Pseudohaploid	All	NA
AncientPolynesian	6798-RN13	Estonian	Yoruba	-0.00519102	0.00442636	-1.17275	224701	222380	Pseudohaploid	All	NA
AncientPolynesian	6798-RN13	Even	Yoruba	-0.00753626	0.00458168	-1.64487	235818	232290	Pseudohaploid	All	NA
AncientPolynesian	6798-RN13	Finnish	Yoruba	-0.00751811	0.00403364	-1.86385	225535	222169	Pseudohaploid	All	NA
AncientPolynesian	6798-RN13	French	Yoruba	-0.00502559	0.00395017	-1.27225	223881	221642	Pseudohaploid	All	NA
AncientPolynesian	6798-RN13	Fulani	Yoruba	-0.00684707	0.00360687	-1.89834	194622	191975	Pseudohaploid	All	NA
AncientPolynesian	6798-RN13	Gambian	Yoruba	-0.00215151	0.00298022	-0.72193	181885	181104	Pseudohaploid	All	NA
AncientPolynesian	6798-RN13	Georgian	Yoruba	-0.011517	0.00432027	-2.66582	223898	218799	Pseudohaploid	All	NA
AncientPolynesian	6798-RN13	Greek	Yoruba	-0.00392441	0.00457933	-0.856984	222940	221197	Pseudohaploid	All	NA
AncientPolynesian	6798-RN13	Hadza	Yoruba	-0.00655067	0.0033156	-1.97571	194072	191546	Pseudohaploid	All	NA
AncientPolynesian	6798-RN13	Han	Yoruba	-0.00686052	0.00445307	-1.54063	238729	235476	Pseudohaploid	All	NA
AncientPolynesian	6798-RN13	Hawaiian	Yoruba	0.00611016	0.00648684	0.941931	238271	241201	Pseudohaploid	All	NA
AncientPolynesian	6798-RN13	Hazara	Yoruba	-0.00779759	0.00429768	-1.81437	231209	227631	Pseudohaploid	All	NA
AncientPolynesian	6798-RN13	Hezhen	Yoruba	0.00105471	0.00458907	0.229832	235471	235968	Pseudohaploid	All	NA
AncientPolynesian	6798-RN13	Hungarian	Yoruba	-0.00431852	0.0042473	-1.01677	223943	222017	Pseudohaploid	All	NA
AncientPolynesian	6798-RN13	Icelandic	Yoruba	-0.00796404	0.0045287	-1.75857	224637	221087	Pseudohaploid	All	NA
AncientPolynesian	6798-RN13	Igbo	Yoruba	0.000554573	0.00290333	0.191013	179641	179840	Pseudohaploid	All	NA
AncientPolynesian	6798-RN13	Igorot	Yoruba	-0.00553608	0.00488942	-1.13226	240022	237379	Pseudohaploid	All	NA
AncientPolynesian	6798-RN13	Iranian	Yoruba	-0.00696012	0.0044468	-1.5652	223483	220393	Pseudohaploid	All	NA
AncientPolynesian	6798-RN13	Iraqi_Jew	Yoruba	-0.0103553	0.0043887	-2.35954	222842	218274	Pseudohaploid	All	NA
AncientPolynesian	6798-RN13	Iraqw	Yoruba	-0.0019087	0.00338278	-0.564241	197745	196991	Pseudohaploid	All	NA
AncientPolynesian	6798-RN13	Irula	Yoruba	-0.00646045	0.0044624	-1.44775	227689	224766	Pseudohaploid	All	NA
AncientPolynesian	6798-RN13	Itelman	Yoruba	-0.00904902	0.00531106	-1.70381	235931	231699	Pseudohaploid	All	NA
AncientPolynesian	6798-RN13	Japanese	Yoruba	-0.00445252	0.00425697	-1.04594	237299	235195	Pseudohaploid	All	NA
AncientPolynesian	6798-RN13	Jordanian	Yoruba	-0.00764463	0.00415169	-1.84133	220342	216999	Pseudohaploid	All	NA
AncientPolynesian	6798-RN13	Ju_hoan_North	Yoruba	-0.00384018	0.00324436	-1.18365	185635	184215	Pseudohaploid	All	NA
AncientPolynesian	6798-RN13	Kaba	Yoruba	-0.00406235	0.00300886	-1.35013	181775	180304	Pseudohaploid	All	NA
AncientPolynesian	6798-RN13	Kalash	Yoruba	-0.00209822	0.00450824	-0.46542	223458	222522	Pseudohaploid	All	NA
AncientPolynesian	6798-RN13	Kapu	Yoruba	-0.00511437	0.00432679	-1.18203	227282	224969	Pseudohaploid	All	NA
AncientPolynesian	6798-RN13	Karitiana	Yoruba	-0.0373518	0.00563984	-6.62285	243024	225523	Pseudohaploid	All	NA
AncientPolynesian	6798-RN13	Kashmiri_Pandit	Yoruba	-0.00986541	0.00515696	-1.91303	226121	221704	Pseudohaploid	All	NA
AncientPolynesian	6798-RN13	Kharia	Yoruba	-0.00125428	0.0051548	-0.243323	228179	227607	Pseudohaploid	All	NA
AncientPolynesian	6798-RN13	Khomani_San	Yoruba	-0.00433708	0.00328348	-1.32088	185456	183854	Pseudohaploid	All	NA
AncientPolynesian	6798-RN13	Khonda_Dora	Yoruba	0.000951303	0.00504196	0.188677	229699	230136	Pseudohaploid	All	NA
AncientPolynesian	6798-RN13	Kikuyu	Yoruba	-0.000792825	0.00308935	-0.256632	188515	188217	Pseudohaploid	All	NA
AncientPolynesian	6798-RN13	Kinh	Yoruba	0.00136889	0.00485626	0.281881	236739	237388	Pseudohaploid	All	NA
AncientPolynesian	6798-RN13	Kongo	Yoruba	-0.00598998	0.00370223	-1.61794	181270	179112	Pseudohaploid	All	NA
AncientPolynesian	6798-RN13	Korean	Yoruba	-0.00795708	0.00479029	-1.66109	237223	233477	Pseudohaploid	All	NA
AncientPolynesian	6798-RN13	Kurumba	Yoruba	-0.00359877	0.00513449	-0.7009	227760	226127	Pseudohaploid	All	NA
AncientPolynesian	6798-RN13	Kusunda	Yoruba	-0.00732363	0.00461878	-1.58562	232643	229260	Pseudohaploid	All	NA
AncientPolynesian	6798-RN13	Kyrgyz	Yoruba	-0.00673847	0.0045178	-1.49154	233052	229932	Pseudohaploid	All	NA
AncientPolynesian	6798-RN13	Lahu	Yoruba	-0.00349653	0.00480215	-0.728118	237230	235576	Pseudohaploid	All	NA
AncientPolynesian	6798-RN13	Laka	Yoruba	-0.00490318	0.0028395	-1.72678	181885	180110	Pseudohaploid	All	NA
AncientPolynesian	6798-RN13	Lemande	Yoruba	-0.00508827	0.00300408	-1.69379	181433	179596	Pseudohaploid	All	NA
AncientPolynesian	6798-RN13	Lezgin	Yoruba	-0.00720715	0.00428457	-1.68212	223309	220113	Pseudohaploid	All	NA
AncientPolynesian	6798-RN13	Luhya	Yoruba	-0.000815368	0.00301464	-0.27047	183001	182703	Pseudohaploid	All	NA
AncientPolynesian	6798-RN13	Luo	Yoruba	0.000985183	0.00299041	0.329447	182265	182625	Pseudohaploid	All	NA
AncientPolynesian	6798-RN13	Mada	Yoruba	0.000117944	0.00306021	0.038541	182554	182597	Pseudohaploid	All	NA
AncientPolynesian	6798-RN13	Madiga	Yoruba	-0.00944628	0.00423892	-2.22846	228320	224047	Pseudohaploid	All	NA
AncientPolynesian	6798-RN13	Makrani	Yoruba	-0.00382973	0.00446915	-0.856927	222035	220341	Pseudohaploid	All	NA
AncientPolynesian	6798-RN13	Mala	Yoruba	-0.00488391	0.00416211	-1.17342	227321	225112	Pseudohaploid	All	NA
AncientPolynesian	6798-RN13	Mandenka	Yoruba	-0.00330717	0.00270852	-1.22102	182142	180941	Pseudohaploid	All	NA
AncientPolynesian	6798-RN13	Mansi	Yoruba	-0.0112893	0.00449112	-2.51369	231694	226521	Pseudohaploid	All	NA
AncientPolynesian	6798-RN13	Maori	Yoruba	0.0101044	0.00667753	1.51319	231171	235890	Pseudohaploid	All	NA
AncientPolynesian	6798-RN13	Masai	Yoruba	-0.00138456	0.00354655	-0.390396	192541	192009	Pseudohaploid	All	NA
AncientPolynesian	6798-RN13	Mayan	Yoruba	-0.0410338	0.00553781	-7.40974	244794	225497	Pseudohaploid	All	NA
AncientPolynesian	6798-RN13	Mbuti	Yoruba	-0.00260577	0.00303983	-0.85721	184433	183474	Pseudohaploid	All	NA
AncientPolynesian	6798-RN13	Mende	Yoruba	-0.00192594	0.00305983	-0.629426	180469	179775	Pseudohaploid	All	NA
AncientPolynesian	6798-RN13	Miao	Yoruba	-0.00405755	0.00484129	-0.838114	237872	235950	Pseudohaploid	All	NA
AncientPolynesian	6798-RN13	Mixe	Yoruba	-0.0337902	0.00552392	-6.11707	242664	226801	Pseudohaploid	All	NA
AncientPolynesian	6798-RN13	Mixtec	Yoruba	-0.0315354	0.00522401	-6.03662	238710	224115	Pseudohaploid	All	NA
AncientPolynesian	6798-RN13	Mongola	Yoruba	-0.00915654	0.00456095	-2.0076	237932	233614	Pseudohaploid	All	NA
AncientPolynesian	6798-RN13	Mozabite	Yoruba	-0.0105697	0.00390082	-2.70961	212255	207815	Pseudohaploid	All	NA
AncientPolynesian	6798-RN13	Mursi	Yoruba	-0.00240196	0.00313337	-0.766574	188565	187662	Pseudohaploid	All	NA
AncientPolynesian	6798-RN13	Nahua	Yoruba	-0.0385437	0.0054793	-7.03441	243209	225156	Pseudohaploid	All	NA
AncientPolynesian	6798-RN13	Naxi	Yoruba	-0.0045761	0.00439688	-1.04076	237125	234965	Pseudohaploid	All	NA
AncientPolynesian	6798-RN13	Ngumba	Yoruba	-0.000346308	0.00299083	-0.11579	180561	180436	Pseudohaploid	All	NA
AncientPolynesian	6798-RN13	North_Ossetian	Yoruba	-0.00558104	0.00463047	-1.20528	224248	221759	Pseudohaploid	All	NA
AncientPolynesian	6798-RN13	Norwegian	Yoruba	-0.0081333	0.00514225	-1.58166	223700	220090	Pseudohaploid	All	NA
AncientPolynesian	6798-RN13	Ogiek	Yoruba	0.00172663	0.003402	0.507535	192668	193334	Pseudohaploid	All	NA
AncientPolynesian	6798-RN13	Onge	Yoruba	-0.00835517	0.00509133	-1.64106	230859	227033	Pseudohaploid	All	NA
AncientPolynesian	6798-RN13	Orcadian	Yoruba	-0.00539973	0.00412969	-1.30754	224094	221687	Pseudohaploid	All	NA
AncientPolynesian	6798-RN13	Oroqen	Yoruba	-0.00648821	0.00477858	-1.35777	237263	234204	Pseudohaploid	All	NA
AncientPolynesian	6798-RN13	Palestinian	Yoruba	-0.00217365	0.00392016	-0.55448	219201	218250	Pseudohaploid	All	NA
AncientPolynesian	6798-RN13	Papuan	Yoruba	0.00550135	0.00520161	1.05762	232401	234972	Pseudohaploid	All	NA
AncientPolynesian	6798-RN13	Pathan	Yoruba	-0.00744314	0.00440222	-1.69077	226118	222777	Pseudohaploid	All	NA
AncientPolynesian	6798-RN13	Piapoco	Yoruba	-0.0414623	0.00573133	-7.23432	244299	224847	Pseudohaploid	All	NA
AncientPolynesian	6798-RN13	Pima	Yoruba	-0.0310563	0.0056283	-5.51788	241987	227409	Pseudohaploid	All	NA
AncientPolynesian	6798-RN13	Polish	Yoruba	-0.010843	0.00525161	-2.0647	224707	219886	Pseudohaploid	All	NA
AncientPolynesian	6798-RN13	Punjabi	Yoruba	-0.00664117	0.00385462	-1.72291	226831	223838	Pseudohaploid	All	NA
AncientPolynesian	6798-RN13	Quechua	Yoruba	-0.0358223	0.00538343	-6.65418	242624	225842	Pseudohaploid	All	NA
AncientPolynesian	6798-RN13	Relli	Yoruba	-0.0038788	0.00444289	-0.873035	227697	225938	Pseudohaploid	All	NA
AncientPolynesian	6798-RN13	Rendille	Yoruba	-0.0052964	0.0036332	-1.45778	199628	197524	Pseudohaploid	All	NA
AncientPolynesian	6798-RN13	Russian	Yoruba	-0.00684675	0.0042755	-1.60139	225730	222660	Pseudohaploid	All	NA
AncientPolynesian	6798-RN13	Saami	Yoruba	-0.00870657	0.00445337	-1.95505	228720	224771	Pseudohaploid	All	NA
AncientPolynesian	6798-RN13	Saharawi	Yoruba	-0.00740086	0.0041082	-1.80149	212277	209158	Pseudohaploid	All	NA
AncientPolynesian	6798-RN13	Samaritan	Yoruba	-0.00680353	0.00540131	-1.25961	220890	217904	Pseudohaploid	All	NA
AncientPolynesian	6798-RN13	Sandawe	Yoruba	-0.00319627	0.00338319	-0.94475	192205	190981	Pseudohaploid	All	NA
AncientPolynesian	6798-RN13	Sardinian	Yoruba	-0.00629413	0.00416455	-1.51136	222490	219706	Pseudohaploid	All	NA
AncientPolynesian	6798-RN13	Sengwer	Yoruba	-0.00087	0.00304602	-0.285619	190212	189882	Pseudohaploid	All	NA
AncientPolynesian	6798-RN13	Sherpa	Yoruba	-0.0101809	0.00467911	-2.17583	237402	232616	Pseudohaploid	All	NA
AncientPolynesian	6798-RN13	She	Yoruba	-0.00470324	0.00456018	-1.03137	237520	235296	Pseudohaploid	All	NA
AncientPolynesian	6798-RN13	Sindhi	Yoruba	-0.0035001	0.00426544	-0.820571	224404	222838	Pseudohaploid	All	NA
AncientPolynesian	6798-RN13	Somali	Yoruba	-0.00523752	0.00423917	-1.2355	200533	198443	Pseudohaploid	All	NA
AncientPolynesian	6798-RN13	Spanish	Yoruba	-0.0016246	0.00421003	-0.385889	221546	220828	Pseudohaploid	All	NA
AncientPolynesian	6798-RN13	Surui	Yoruba	-0.0317702	0.00588674	-5.3969	243297	228313	Pseudohaploid	All	NA
AncientPolynesian	6798-RN13	Tajik	Yoruba	-0.00601111	0.00426119	-1.41066	225120	222429	Pseudohaploid	All	NA
AncientPolynesian	6798-RN13	Thai	Yoruba	-0.00620928	0.00450714	-1.37765	237184	234257	Pseudohaploid	All	NA
AncientPolynesian	6798-RN13	Tibetan	Yoruba	-0.00785304	0.00472963	-1.66039	236217	232536	Pseudohaploid	All	NA
AncientPolynesian	6798-RN13	Tikar_South	Yoruba	0.00297096	0.00277028	1.07244	179833	180904	Pseudohaploid	All	NA
AncientPolynesian	6798-RN13	Tlingit	Yoruba	-0.00855162	0.00441144	-1.93851	229771	225875	Pseudohaploid	All	NA
AncientPolynesian	6798-RN13	Tubalar	Yoruba	-0.00639938	0.00454331	-1.40853	232537	229580	Pseudohaploid	All	NA
AncientPolynesian	6798-RN13	Tujia	Yoruba	-0.00224714	0.00486185	-0.462198	237402	236338	Pseudohaploid	All	NA
AncientPolynesian	6798-RN13	Turkish	Yoruba	-0.00592904	0.00438212	-1.35301	222767	220141	Pseudohaploid	All	NA
AncientPolynesian	6798-RN13	Tuscan	Yoruba	-0.00472926	0.00437164	-1.0818	223096	220996	Pseudohaploid	All	NA
AncientPolynesian	6798-RN13	Tu	Yoruba	-0.00691527	0.00446904	-1.54737	236798	233546	Pseudohaploid	All	NA
AncientPolynesian	6798-RN13	Ulchi	Yoruba	-0.00841483	0.00461022	-1.82526	237537	233573	Pseudohaploid	All	NA
AncientPolynesian	6798-RN13	Uygur	Yoruba	-0.00476225	0.00426206	-1.11736	230063	227882	Pseudohaploid	All	NA
AncientPolynesian	6798-RN13	Xibo	Yoruba	-0.00585447	0.00457104	-1.28077	236862	234105	Pseudohaploid	All	NA
AncientPolynesian	6798-RN13	Yadava	Yoruba	-0.0048087	0.00448094	-1.07314	225192	223037	Pseudohaploid	All	NA
AncientPolynesian	6798-RN13	Yakut	Yoruba	-0.00778036	0.0045882	-1.69573	235946	232303	Pseudohaploid	All	NA
AncientPolynesian	6798-RN13	Yemenite_Jew	Yoruba	-0.00499934	0.00436911	-1.14425	219958	217770	Pseudohaploid	All	NA
AncientPolynesian	6798-RN13	Yi	Yoruba	-0.00277636	0.00453483	-0.612231	236894	235582	Pseudohaploid	All	NA
AncientPolynesian	6798-RN13	Zapotec	Yoruba	-0.0347186	0.00543524	-6.38769	242531	226256	Pseudohaploid	All	NA
AncientPolynesian	AncientRapanui	Aari	Yoruba	-0.00125398	0.00238564	-0.525637	194894	194405	Pseudohaploid	All	NA
AncientPolynesian	AncientRapanui	Abkhasian	Yoruba	-0.00120923	0.0028333	-0.426791	221773	221238	Pseudohaploid	All	NA
AncientPolynesian	AncientRapanui	Adygei	Yoruba	-0.00152124	0.00296207	-0.513573	222640	221963	Pseudohaploid	All	NA
AncientPolynesian	AncientRapanui	Agaw	Yoruba	2.62928e-05	0.00266605	0.00986207	203547	203558	Pseudohaploid	All	NA
AncientPolynesian	AncientRapanui	Albanian	Yoruba	-0.00154127	0.00346099	-0.445326	221600	220918	Pseudohaploid	All	NA
AncientPolynesian	AncientRapanui	Aleut	Yoruba	-0.00905214	0.00299696	-3.02044	231537	227383	Pseudohaploid	All	NA
AncientPolynesian	AncientRapanui	Altaian	Yoruba	-0.00241141	0.00361072	-0.667848	231696	230582	Pseudohaploid	All	NA
AncientPolynesian	AncientRapanui	Amhara	Yoruba	-0.00151538	0.00242181	-0.625721	202323	201711	Pseudohaploid	All	NA
AncientPolynesian	AncientRapanui	Ami	Yoruba	0.00308406	0.00366975	0.840401	237900	239372	Pseudohaploid	All	NA
AncientPolynesian	AncientRapanui	Armenian	Yoruba	-0.00324238	0.0030109	-1.07688	221726	220292	Pseudohaploid	All	NA
AncientPolynesian	AncientRapanui	Atayal	Yoruba	0.00302127	0.00421206	0.717291	237061	238498	Pseudohaploid	All	NA
AncientPolynesian	AncientRapanui	Australian	Yoruba	0.00893983	0.00356427	2.50818	229751	233896	Pseudohaploid	All	NA
AncientPolynesian	AncientRapanui	Baka	Yoruba	-0.000752416	0.00199789	-0.376606	182029	181755	Pseudohaploid	All	NA
AncientPolynesian	AncientRapanui	Bakola	Yoruba	-0.00232453	0.00203998	-1.13948	182616	181769	Pseudohaploid	All	NA
AncientPolynesian	AncientRapanui	Balochi	Yoruba	-0.00348311	0.00347368	-1.00271	222160	220618	Pseudohaploid	All	NA
AncientPolynesian	AncientRapanui	BantuHerero	Yoruba	-0.00168431	0.00220111	-0.765209	180904	180295	Pseudohaploid	All	NA
AncientPolynesian	AncientRapanui	BantuKenya	Yoruba	0.000780491	0.00208001	0.375234	181940	182224	Pseudohaploid	All	NA
AncientPolynesian	AncientRapanui	BantuTswana	Yoruba	-0.000126856	0.00212005	-0.0598365	181106	181060	Pseudohaploid	All	NA
AncientPolynesian	AncientRapanui	Basque	Yoruba	0.000397838	0.00300816	0.132253	221123	221299	Pseudohaploid	All	NA
AncientPolynesian	AncientRapanui	BedouinB	Yoruba	0.000106226	0.00301608	0.0352199	217915	217962	Pseudohaploid	All	NA
AncientPolynesian	AncientRapanui	Bedzan	Yoruba	0.00204791	0.00210844	0.971289	181784	182530	Pseudohaploid	All	NA
AncientPolynesian	AncientRapanui	Bengali	Yoruba	0.0002273	0.00291656	0.0779343	225439	225542	Pseudohaploid	All	NA
AncientPolynesian	AncientRapanui	Bergamo	Yoruba	-0.00226045	0.00288885	-0.782476	221654	220654	Pseudohaploid	All	NA
AncientPolynesian	AncientRapanui	Biaka	Yoruba	-0.00114345	0.00205138	-0.557405	182217	181801	Pseudohaploid	All	NA
AncientPolynesian	AncientRapanui	Bougainville	Yoruba	0.00812038	0.00347605	2.3361	233150	236967	Pseudohaploid	All	NA
AncientPolynesian	AncientRapanui	Brahmin	Yoruba	-0.00274347	0.00290702	-0.943739	224478	223249	Pseudohaploid	All	NA
AncientPolynesian	AncientRapanui	Brahui	Yoruba	-0.00315262	0.00283907	-1.11044	221796	220402	Pseudohaploid	All	NA
AncientPolynesian	AncientRapanui	Bulala	Yoruba	-0.00141111	0.00216464	-0.651891	186796	186269	Pseudohaploid	All	NA
AncientPolynesian	AncientRapanui	Bulgarian	Yoruba	0.000613271	0.00296248	0.207012	221365	221637	Pseudohaploid	All	NA
AncientPolynesian	AncientRapanui	Burmese	Yoruba	0.00064031	0.00301027	0.212708	233380	233679	Pseudohaploid	All	NA
AncientPolynesian	AncientRapanui	Burusho	Yoruba	-0.00190886	0.00302755	-0.630497	224870	224013	Pseudohaploid	All	NA
AncientPolynesian	AncientRapanui	Cambodian	Yoruba	0.00623209	0.003014	2.06771	233007	235930	Pseudohaploid	All	NA
AncientPolynesian	AncientRapanui	Chane	Yoruba	-0.0281061	0.0037351	-7.52487	240280	227143	Pseudohaploid	All	NA
AncientPolynesian	AncientRapanui	Chechen	Yoruba	-0.00529567	0.00330797	-1.60088	223296	220943	Pseudohaploid	All	NA
AncientPolynesian	AncientRapanui	Chipewyan	Yoruba	-0.017926	0.00349692	-5.12624	237080	228730	Pseudohaploid	All	NA
AncientPolynesian	AncientRapanui	Chukchi	Yoruba	-0.00750549	0.00354019	-2.12008	229791	226368	Pseudohaploid	All	NA
AncientPolynesian	AncientRapanui	Cree	Yoruba	-0.0144925	0.00314838	-4.60317	233367	226699	Pseudohaploid	All	NA
AncientPolynesian	AncientRapanui	Crete	Yoruba	-0.00385983	0.0029388	-1.3134	221204	219503	Pseudohaploid	All	NA
AncientPolynesian	AncientRapanui	Czech	Yoruba	-0.00316002	0.00332688	-0.949847	220833	219442	Pseudohaploid	All	NA
AncientPolynesian	AncientRapanui	Dai	Yoruba	0.00162677	0.00310353	0.52417	235866	236635	Pseudohaploid	All	NA
AncientPolynesian	AncientRapanui	Daur	Yoruba	-0.000571136	0.00335865	-0.17005	234617	234350	Pseudohaploid	All	NA
AncientPolynesian	AncientRapanui	Dinka	Yoruba	-0.000871647	0.00195341	-0.446217	185102	184780	Pseudohaploid	All	NA
AncientPolynesian	AncientRapanui	Druze	Yoruba	-0.00052361	0.00294752	-0.177644	219072	218843	Pseudohaploid	All	NA
AncientPolynesian	AncientRapanui	Dusun	Yoruba	0.00550943	0.00339882	1.62098	236460	239080	Pseudohaploid	All	NA
AncientPolynesian	AncientRapanui	Elmolo	Yoruba	-0.00100403	0.00216268	-0.464252	193752	193363	Pseudohaploid	All	NA
AncientPolynesian	AncientRapanui	English	Yoruba	-0.00378873	0.00292803	-1.29395	222751	221069	Pseudohaploid	All	NA
AncientPolynesian	AncientRapanui	Esan	Yoruba	-0.00168427	0.00211336	-0.796961	179486	178883	Pseudohaploid	All	NA
AncientPolynesian	AncientRapanui	Eskimo_Chaplin	Yoruba	-0.00993936	0.00379539	-2.6188	235914	231270	Pseudohaploid	All	NA
AncientPolynesian	AncientRapanui	Eskimo_Naukan	Yoruba	-0.0101741	0.0031105	-3.27089	236121	231365	Pseudohaploid	All	NA
AncientPolynesian	AncientRapanui	Eskimo_Sireniki	Yoruba	-0.00955663	0.00318199	-3.00335	236082	231613	Pseudohaploid	All	NA
AncientPolynesian	AncientRapanui	Estonian	Yoruba	-0.00383253	0.00303011	-1.26481	223531	221825	Pseudohaploid	All	NA
AncientPolynesian	AncientRapanui	Even	Yoruba	-0.00537503	0.00282697	-1.90134	234551	232043	Pseudohaploid	All	NA
AncientPolynesian	AncientRapanui	Finnish	Yoruba	-0.00389386	0.00264743	-1.47081	223881	222144	Pseudohaploid	All	NA
AncientPolynesian	AncientRapanui	French	Yoruba	-0.00593061	0.00274434	-2.16104	223509	220873	Pseudohaploid	All	NA
AncientPolynesian	AncientRapanui	Fulani	Yoruba	-0.00260305	0.00232668	-1.11878	193112	192109	Pseudohaploid	All	NA
AncientPolynesian	AncientRapanui	Gambian	Yoruba	0.00110545	0.00218325	0.506332	180974	181375	Pseudohaploid	All	NA
AncientPolynesian	AncientRapanui	Georgian	Yoruba	-0.00557021	0.00297986	-1.86929	221803	219345	Pseudohaploid	All	NA
AncientPolynesian	AncientRapanui	Greek	Yoruba	-0.00343019	0.00320807	-1.06924	222242	220722	Pseudohaploid	All	NA
AncientPolynesian	AncientRapanui	Hadza	Yoruba	-0.00334602	0.00221728	-1.50907	192862	191576	Pseudohaploid	All	NA
AncientPolynesian	AncientRapanui	Han	Yoruba	-0.00265135	0.00313165	-0.84663	237000	235746	Pseudohaploid	All	NA
AncientPolynesian	AncientRapanui	Hawaiian	Yoruba	0.00985227	0.0043324	2.27409	236814	241527	Pseudohaploid	All	NA
AncientPolynesian	AncientRapanui	Hazara	Yoruba	0.000267635	0.0030995	0.0863477	228679	228801	Pseudohaploid	All	NA
AncientPolynesian	AncientRapanui	Hezhen	Yoruba	0.00150007	0.00313486	0.478514	234633	235338	Pseudohaploid	All	NA
AncientPolynesian	AncientRapanui	Hungarian	Yoruba	-0.00259723	0.00293779	-0.884076	222806	221652	Pseudohaploid	All	NA
AncientPolynesian	AncientRapanui	Icelandic	Yoruba	-0.00560429	0.00299711	-1.8699	223530	221038	Pseudohaploid	All	NA
AncientPolynesian	AncientRapanui	Igbo	Yoruba	0.00103493	0.00201498	0.513618	179155	179526	Pseudohaploid	All	NA
AncientPolynesian	AncientRapanui	Igorot	Yoruba	0.00223851	0.00347229	0.644679	237423	238488	Pseudohaploid	All	NA
AncientPolynesian	AncientRapanui	Iranian	Yoruba	-0.00348147	0.00305876	-1.1382	221998	220457	Pseudohaploid	All	NA
AncientPolynesian	AncientRapanui	Iraqi_Jew	Yoruba	-0.00556519	0.00288034	-1.93213	221215	218766	Pseudohaploid	All	NA
AncientPolynesian	AncientRapanui	Iraqw	Yoruba	-0.0016456	0.00247511	-0.664859	197284	196636	Pseudohaploid	All	NA
AncientPolynesian	AncientRapanui	Irula	Yoruba	-0.000313613	0.00291148	-0.107716	225554	225412	Pseudohaploid	All	NA
AncientPolynesian	AncientRapanui	Itelman	Yoruba	-0.00770569	0.0036921	-2.08708	234912	231319	Pseudohaploid	All	NA
AncientPolynesian	AncientRapanui	Japanese	Yoruba	-0.000875955	0.00312425	-0.280373	235701	235288	Pseudohaploid	All	NA
AncientPolynesian	AncientRapanui	Jordanian	Yoruba	-0.00442909	0.00282872	-1.56575	219052	217121	Pseudohaploid	All	NA
AncientPolynesian	AncientRapanui	Ju_hoan_North	Yoruba	-0.00040413	0.00222853	-0.181343	184547	184398	Pseudohaploid	All	NA
AncientPolynesian	AncientRapanui	Kaba	Yoruba	-0.00195902	0.00202817	-0.965906	181169	180460	Pseudohaploid	All	NA
AncientPolynesian	AncientRapanui	Kalash	Yoruba	-0.00128992	0.00314463	-0.410197	222927	222352	Pseudohaploid	All	NA
AncientPolynesian	AncientRapanui	Kapu	Yoruba	-0.000218798	0.00293639	-0.0745125	225099	225001	Pseudohaploid	All	NA
AncientPolynesian	AncientRapanui	Karitiana	Yoruba	-0.0318474	0.0034482	-9.23596	240964	226090	Pseudohaploid	All	NA
AncientPolynesian	AncientRapanui	Kashmiri_Pandit	Yoruba	-0.00429347	0.00343905	-1.24845	224395	222477	Pseudohaploid	All	NA
AncientPolynesian	AncientRapanui	Kharia	Yoruba	0.00351954	0.00358569	0.981553	226569	228170	Pseudohaploid	All	NA
AncientPolynesian	AncientRapanui	Khomani_San	Yoruba	-0.000452494	0.00217932	-0.207631	184348	184181	Pseudohaploid	All	NA
AncientPolynesian	AncientRapanui	Khonda_Dora	Yoruba	0.00397388	0.00339919	1.16907	227950	229769	Pseudohaploid	All	NA
AncientPolynesian	AncientRapanui	Kikuyu	Yoruba	-0.00140177	0.00207498	-0.675558	188077	187550	Pseudohaploid	All	NA
AncientPolynesian	AncientRapanui	Kinh	Yoruba	0.00247763	0.00328607	0.753981	235713	236884	Pseudohaploid	All	NA
AncientPolynesian	AncientRapanui	Kongo	Yoruba	-0.00378334	0.00249585	-1.51585	180291	178932	Pseudohaploid	All	NA
AncientPolynesian	AncientRapanui	Korean	Yoruba	0.000122213	0.00318817	0.0383332	234393	234450	Pseudohaploid	All	NA
AncientPolynesian	AncientRapanui	Kurumba	Yoruba	4.48173e-05	0.00348951	0.0128434	226016	226036	Pseudohaploid	All	NA
AncientPolynesian	AncientRapanui	Kusunda	Yoruba	-0.00297384	0.00323637	-0.918884	231082	229711	Pseudohaploid	All	NA
AncientPolynesian	AncientRapanui	Kyrgyz	Yoruba	-0.00347575	0.00308286	-1.12744	231515	229911	Pseudohaploid	All	NA
AncientPolynesian	AncientRapanui	Lahu	Yoruba	0.00150368	0.00312076	0.481833	235380	236089	Pseudohaploid	All	NA
AncientPolynesian	AncientRapanui	Laka	Yoruba	-0.00268174	0.00197242	-1.35962	181085	180116	Pseudohaploid	All	NA
AncientPolynesian	AncientRapanui	Lemande	Yoruba	-0.00174953	0.00204188	-0.856823	180488	179857	Pseudohaploid	All	NA
AncientPolynesian	AncientRapanui	Lezgin	Yoruba	-0.00336602	0.00291777	-1.15363	221772	220284	Pseudohaploid	All	NA
AncientPolynesian	AncientRapanui	Luhya	Yoruba	-0.000422488	0.00219931	-0.1921	182569	182415	Pseudohaploid	All	NA
AncientPolynesian	AncientRapanui	Luo	Yoruba	0.000336018	0.00196433	0.17106	181913	182035	Pseudohaploid	All	NA
AncientPolynesian	AncientRapanui	Mada	Yoruba	0.0019046	0.00199071	0.956743	181869	182563	Pseudohaploid	All	NA
AncientPolynesian	AncientRapanui	Madiga	Yoruba	-0.0037001	0.00274842	-1.34627	226151	224484	Pseudohaploid	All	NA
AncientPolynesian	AncientRapanui	Makrani	Yoruba	-0.00275892	0.00315955	-0.873199	221174	219957	Pseudohaploid	All	NA
AncientPolynesian	AncientRapanui	Mala	Yoruba	-0.000655202	0.0028132	-0.232903	225612	225316	Pseudohaploid	All	NA
AncientPolynesian	AncientRapanui	Mandenka	Yoruba	-0.000504284	0.00189398	-0.266257	181208	181025	Pseudohaploid	All	NA
AncientPolynesian	AncientRapanui	Mansi	Yoruba	-0.0047856	0.00284468	-1.68229	229321	227137	Pseudohaploid	All	NA
AncientPolynesian	AncientRapanui	Maori	Yoruba	0.0106399	0.0045373	2.34498	230531	235490	Pseudohaploid	All	NA
AncientPolynesian	AncientRapanui	Masai	Yoruba	-0.00156685	0.00240294	-0.652056	192211	191609	Pseudohaploid	All	NA
AncientPolynesian	AncientRapanui	Mayan	Yoruba	-0.0311197	0.0034634	-8.98529	241317	226751	Pseudohaploid	All	NA
AncientPolynesian	AncientRapanui	Mbuti	Yoruba	-0.00113712	0.00207743	-0.547368	183783	183365	Pseudohaploid	All	NA
AncientPolynesian	AncientRapanui	Mende	Yoruba	0.000875028	0.00204079	0.42877	179632	179947	Pseudohaploid	All	NA
AncientPolynesian	AncientRapanui	Miao	Yoruba	0.00152606	0.00308082	0.495341	235640	236360	Pseudohaploid	All	NA
AncientPolynesian	AncientRapanui	Mixe	Yoruba	-0.0265524	0.00352242	-7.53811	239919	227508	Pseudohaploid	All	NA
AncientPolynesian	AncientRapanui	Mixtec	Yoruba	-0.0254429	0.00325569	-7.8149	236212	224491	Pseudohaploid	All	NA
AncientPolynesian	AncientRapanui	Mongola	Yoruba	-0.00239984	0.00320948	-0.747734	235497	234369	Pseudohaploid	All	NA
AncientPolynesian	AncientRapanui	Mozabite	Yoruba	-0.00441795	0.00270143	-1.63541	210146	208297	Pseudohaploid	All	NA
AncientPolynesian	AncientRapanui	Mursi	Yoruba	0.00041057	0.00211205	0.194394	187620	187774	Pseudohaploid	All	NA
AncientPolynesian	AncientRapanui	Nahua	Yoruba	-0.0303257	0.00332231	-9.1279	240255	226112	Pseudohaploid	All	NA
AncientPolynesian	AncientRapanui	Naxi	Yoruba	-0.00147811	0.00291104	-0.507761	235760	235064	Pseudohaploid	All	NA
AncientPolynesian	AncientRapanui	Ngumba	Yoruba	0.000474329	0.00199867	0.237322	179990	180160	Pseudohaploid	All	NA
AncientPolynesian	AncientRapanui	North_Ossetian	Yoruba	-0.004199	0.0029852	-1.4066	223414	221545	Pseudohaploid	All	NA
AncientPolynesian	AncientRapanui	Norwegian	Yoruba	-0.00534083	0.00338836	-1.57623	222442	220079	Pseudohaploid	All	NA
AncientPolynesian	AncientRapanui	Ogiek	Yoruba	-0.000795216	0.00226553	-0.351007	192629	192323	Pseudohaploid	All	NA
AncientPolynesian	AncientRapanui	Onge	Yoruba	0.00204751	0.00350444	0.584264	227558	228492	Pseudohaploid	All	NA
AncientPolynesian	AncientRapanui	Orcadian	Yoruba	-0.0052144	0.00290111	-1.79738	223421	221103	Pseudohaploid	All	NA
AncientPolynesian	AncientRapanui	Oroqen	Yoruba	-0.000273529	0.00331074	-0.0826186	235049	234920	Pseudohaploid	All	NA
AncientPolynesian	AncientRapanui	Palestinian	Yoruba	-0.0017267	0.00260636	-0.662494	218417	217664	Pseudohaploid	All	NA
AncientPolynesian	AncientRapanui	Papuan	Yoruba	0.0073819	0.00355479	2.07661	231052	234488	Pseudohaploid	All	NA
AncientPolynesian	AncientRapanui	Pathan	Yoruba	-0.00376796	0.00308902	-1.21979	224386	222702	Pseudohaploid	All	NA
AncientPolynesian	AncientRapanui	Piapoco	Yoruba	-0.0333672	0.00344837	-9.67623	241527	225929	Pseudohaploid	All	NA
AncientPolynesian	AncientRapanui	Pima	Yoruba	-0.0236715	0.00340864	-6.94458	239228	228164	Pseudohaploid	All	NA
AncientPolynesian	AncientRapanui	Polish	Yoruba	-0.0072633	0.00354707	-2.04769	223198	219979	Pseudohaploid	All	NA
AncientPolynesian	AncientRapanui	Punjabi	Yoruba	-0.00233354	0.00271642	-0.85905	225175	224127	Pseudohaploid	All	NA
AncientPolynesian	AncientRapanui	Quechua	Yoruba	-0.0291357	0.00328593	-8.86682	240249	226646	Pseudohaploid	All	NA
AncientPolynesian	AncientRapanui	Relli	Yoruba	0.000749983	0.00304132	0.246598	225705	226044	Pseudohaploid	All	NA
AncientPolynesian	AncientRapanui	Rendille	Yoruba	-0.00448532	0.0024597	-1.82352	198787	197012	Pseudohaploid	All	NA
AncientPolynesian	AncientRapanui	Russian	Yoruba	-0.00311678	0.00305786	-1.01927	224300	222906	Pseudohaploid	All	NA
AncientPolynesian	AncientRapanui	Saami	Yoruba	-0.00667179	0.00303559	-2.19785	227634	224617	Pseudohaploid	All	NA
AncientPolynesian	AncientRapanui	Saharawi	Yoruba	-0.00165305	0.00284096	-0.581862	210275	209580	Pseudohaploid	All	NA
AncientPolynesian	AncientRapanui	Samaritan	Yoruba	-0.00189996	0.00343976	-0.552353	219190	218359	Pseudohaploid	All	NA
AncientPolynesian	AncientRapanui	Sandawe	Yoruba	-0.00312525	0.00227454	-1.37401	191652	190458	Pseudohaploid	All	NA
AncientPolynesian	AncientRapanui	Sardinian	Yoruba	-0.00311301	0.00301679	-1.03189	221228	219855	Pseudohaploid	All	NA
AncientPolynesian	AncientRapanui	Sengwer	Yoruba	-0.00242278	0.00216968	-1.11665	190315	189395	Pseudohaploid	All	NA
AncientPolynesian	AncientRapanui	Sherpa	Yoruba	-0.00292003	0.00330943	-0.882336	234755	233388	Pseudohaploid	All	NA
AncientPolynesian	AncientRapanui	She	Yoruba	-0.000194775	0.0031056	-0.0627172	235783	235691	Pseudohaploid	All	NA
AncientPolynesian	AncientRapanui	Sindhi	Yoruba	-0.000316575	0.00298391	-0.106094	222890	222749	Pseudohaploid	All	NA
AncientPolynesian	AncientRapanui	Somali	Yoruba	-0.00223794	0.00296952	-0.753636	199337	198447	Pseudohaploid	All	NA
AncientPolynesian	AncientRapanui	Spanish	Yoruba	-0.00071923	0.00294408	-0.244297	220763	220446	Pseudohaploid	All	NA
AncientPolynesian	AncientRapanui	Surui	Yoruba	-0.0270593	0.0038825	-6.96954	241059	228357	Pseudohaploid	All	NA
AncientPolynesian	AncientRapanui	Tajik	Yoruba	-0.00379142	0.00283309	-1.33826	223963	222271	Pseudohaploid	All	NA
AncientPolynesian	AncientRapanui	Thai	Yoruba	0.00104821	0.0029693	0.353015	234632	235124	Pseudohaploid	All	NA
AncientPolynesian	AncientRapanui	Tibetan	Yoruba	-0.000924767	0.0031814	-0.290679	233627	233195	Pseudohaploid	All	NA
AncientPolynesian	AncientRapanui	Tikar_South	Yoruba	0.00140191	0.00198157	0.707477	179766	180271	Pseudohaploid	All	NA
AncientPolynesian	AncientRapanui	Tlingit	Yoruba	-0.00790222	0.00296698	-2.66339	229123	225530	Pseudohaploid	All	NA
AncientPolynesian	AncientRapanui	Tubalar	Yoruba	-0.00404356	0.00293946	-1.37562	230834	228975	Pseudohaploid	All	NA
AncientPolynesian	AncientRapanui	Tujia	Yoruba	0.000744089	0.00320736	0.231994	236031	236383	Pseudohaploid	All	NA
AncientPolynesian	AncientRapanui	Turkish	Yoruba	-0.0045205	0.00294295	-1.53604	221897	219900	Pseudohaploid	All	NA
AncientPolynesian	AncientRapanui	Tuscan	Yoruba	-0.00301556	0.00294887	-1.02262	222124	220788	Pseudohaploid	All	NA
AncientPolynesian	AncientRapanui	Tu	Yoruba	-0.00209694	0.00307139	-0.682731	234694	233712	Pseudohaploid	All	NA
AncientPolynesian	AncientRapanui	Ulchi	Yoruba	-0.000378199	0.00299721	-0.126184	234673	234495	Pseudohaploid	All	NA
AncientPolynesian	AncientRapanui	Uygur	Yoruba	-0.00152969	0.00288215	-0.530747	228493	227795	Pseudohaploid	All	NA
AncientPolynesian	AncientRapanui	Xibo	Yoruba	-0.0043335	0.00301356	-1.438	235891	233855	Pseudohaploid	All	NA
AncientPolynesian	AncientRapanui	Yadava	Yoruba	-0.00234846	0.0031268	-0.751074	223947	222898	Pseudohaploid	All	NA
AncientPolynesian	AncientRapanui	Yakut	Yoruba	-0.00424352	0.00307055	-1.38201	234526	232544	Pseudohaploid	All	NA
AncientPolynesian	AncientRapanui	Yemenite_Jew	Yoruba	-0.0017317	0.00302308	-0.572827	218552	217796	Pseudohaploid	All	NA
AncientPolynesian	AncientRapanui	Yi	Yoruba	0.00233121	0.00304299	0.766094	234931	236029	Pseudohaploid	All	NA
AncientPolynesian	AncientRapanui	Zapotec	Yoruba	-0.0270629	0.00337727	-8.01325	239922	227278	Pseudohaploid	All	NA
AncientPolynesian	MA2308-RN01	Aari	Yoruba	-0.0027898	0.00354597	-0.786753	104814	104231	Pseudohaploid	All	NA
AncientPolynesian	MA2308-RN01	Abkhasian	Yoruba	-0.00457863	0.004404	-1.03965	119625	118535	Pseudohaploid	All	NA
AncientPolynesian	MA2308-RN01	Adygei	Yoruba	-0.00211326	0.00450578	-0.469011	119743	119238	Pseudohaploid	All	NA
AncientPolynesian	MA2308-RN01	Agaw	Yoruba	-0.00170404	0.00389293	-0.437726	109372	109000	Pseudohaploid	All	NA
AncientPolynesian	MA2308-RN01	Albanian	Yoruba	-0.00564339	0.00536497	-1.0519	119852	118507	Pseudohaploid	All	NA
AncientPolynesian	MA2308-RN01	Aleut	Yoruba	-0.0104269	0.00469483	-2.22092	124714	122140	Pseudohaploid	All	NA
AncientPolynesian	MA2308-RN01	Altaian	Yoruba	-0.00679079	0.00552036	-1.23013	125175	123487	Pseudohaploid	All	NA
AncientPolynesian	MA2308-RN01	Amhara	Yoruba	-0.00173117	0.0036747	-0.471104	108661	108286	Pseudohaploid	All	NA
AncientPolynesian	MA2308-RN01	Ami	Yoruba	0.000914443	0.00516744	0.176962	128178	128412	Pseudohaploid	All	NA
AncientPolynesian	MA2308-RN01	Armenian	Yoruba	-0.00351051	0.00443762	-0.79108	119237	118403	Pseudohaploid	All	NA
AncientPolynesian	MA2308-RN01	Atayal	Yoruba	-0.000189711	0.00619599	-0.0306183	127926	127877	Pseudohaploid	All	NA
AncientPolynesian	MA2308-RN01	Australian	Yoruba	0.00651356	0.0054916	1.18609	123633	125254	Pseudohaploid	All	NA
AncientPolynesian	MA2308-RN01	Baka	Yoruba	0.00353316	0.00314764	1.12248	97208.8	97898.2	Pseudohaploid	All	NA
AncientPolynesian	MA2308-RN01	Bakola	Yoruba	-0.00197553	0.00313515	-0.630122	97864.3	97478.4	Pseudohaploid	All	NA
AncientPolynesian	MA2308-RN01	Balochi	Yoruba	-0.00362468	0.00533916	-0.678885	119371	118509	Pseudohaploid	All	NA
AncientPolynesian	MA2308-RN01	BantuHerero	Yoruba	-0.00338355	0.00327306	-1.03376	97129.9	96474.8	Pseudohaploid	All	NA
AncientPolynesian	MA2308-RN01	BantuKenya	Yoruba	0.00489057	0.00309761	1.57882	97008.1	97961.6	Pseudohaploid	All	NA
AncientPolynesian	MA2308-RN01	BantuTswana	Yoruba	-0.00239245	0.00327146	-0.731309	97244.8	96780.6	Pseudohaploid	All	NA
AncientPolynesian	MA2308-RN01	Basque	Yoruba	-0.00250857	0.00475013	-0.528107	119171	118575	Pseudohaploid	All	NA
AncientPolynesian	MA2308-RN01	BedouinB	Yoruba	-0.00127466	0.00463532	-0.274989	117153	116854	Pseudohaploid	All	NA
AncientPolynesian	MA2308-RN01	Bedzan	Yoruba	-0.000178042	0.0032292	-0.0551351	97690.2	97655.4	Pseudohaploid	All	NA
AncientPolynesian	MA2308-RN01	Bengali	Yoruba	-0.000719141	0.00424787	-0.169294	121230	121056	Pseudohaploid	All	NA
AncientPolynesian	MA2308-RN01	Bergamo	Yoruba	-0.00119214	0.0045683	-0.26096	118935	118652	Pseudohaploid	All	NA
AncientPolynesian	MA2308-RN01	Biaka	Yoruba	-0.00160534	0.00312077	-0.514407	97782.5	97469	Pseudohaploid	All	NA
AncientPolynesian	MA2308-RN01	Bougainville	Yoruba	0.00900749	0.00546164	1.64923	124943	127214	Pseudohaploid	All	NA
AncientPolynesian	MA2308-RN01	Brahmin	Yoruba	-0.00615117	0.00433361	-1.41941	121075	119595	Pseudohaploid	All	NA
AncientPolynesian	MA2308-RN01	Brahui	Yoruba	-0.00233265	0.00449435	-0.519018	119122	118567	Pseudohaploid	All	NA
AncientPolynesian	MA2308-RN01	Bulala	Yoruba	0.000220456	0.00325232	0.0677841	99988	100032	Pseudohaploid	All	NA
AncientPolynesian	MA2308-RN01	Bulgarian	Yoruba	-0.00271044	0.00434225	-0.624202	119351	118705	Pseudohaploid	All	NA
AncientPolynesian	MA2308-RN01	Burmese	Yoruba	0.00102777	0.00460024	0.223416	125351	125609	Pseudohaploid	All	NA
AncientPolynesian	MA2308-RN01	Burusho	Yoruba	-6.38701e-05	0.00440609	-0.0144959	120601	120585	Pseudohaploid	All	NA
AncientPolynesian	MA2308-RN01	Cambodian	Yoruba	0.00714843	0.00465414	1.53593	125092	126894	Pseudohaploid	All	NA
AncientPolynesian	MA2308-RN01	Chane	Yoruba	-0.0297397	0.00600651	-4.95124	129206	121743	Pseudohaploid	All	NA
AncientPolynesian	MA2308-RN01	Chechen	Yoruba	-0.00393804	0.00485109	-0.811785	119833	118893	Pseudohaploid	All	NA
AncientPolynesian	MA2308-RN01	Chipewyan	Yoruba	-0.0165491	0.00522605	-3.16665	127194	123053	Pseudohaploid	All	NA
AncientPolynesian	MA2308-RN01	Chukchi	Yoruba	-0.012649	0.00519806	-2.43342	124330	121224	Pseudohaploid	All	NA
AncientPolynesian	MA2308-RN01	Cree	Yoruba	-0.0163588	0.00473637	-3.45387	125669	121623	Pseudohaploid	All	NA
AncientPolynesian	MA2308-RN01	Crete	Yoruba	-0.000186839	0.00447235	-0.0417764	118408	118364	Pseudohaploid	All	NA
AncientPolynesian	MA2308-RN01	Czech	Yoruba	-0.00649747	0.00503726	-1.28988	119141	117603	Pseudohaploid	All	NA
AncientPolynesian	MA2308-RN01	Dai	Yoruba	0.00130945	0.00458019	0.285893	126727	127059	Pseudohaploid	All	NA
AncientPolynesian	MA2308-RN01	Daur	Yoruba	-0.000872769	0.00481609	-0.181219	126187	125967	Pseudohaploid	All	NA
AncientPolynesian	MA2308-RN01	Dinka	Yoruba	-0.00303173	0.00295688	-1.02532	99437	98835.9	Pseudohaploid	All	NA
[truncated: 13,650 more rows]

## Sheet: Table S8
#Table S8. D-statistics measuring symmetry between previously published ancient Rapanui individuals and 'Ancient Polynesians' with respect to a the SGDP worldwide whole-genome reference panel.
H1	H2	H3	H4	D	s.e.	Z	nBABA	nABBA	Sites
AncientPolynesian	RN035pre	Aari	Yoruba	0.00514244	0.013767	0.373534	604.587	610.837	All
AncientPolynesian	RN035pre	Abkhasian	Yoruba	0.0219888	0.0147081	1.49501	670.878	701.045	All
AncientPolynesian	RN035pre	Adygei	Yoruba	0.0278406	0.0152334	1.8276	667.826	706.076	All
AncientPolynesian	RN035pre	Agaw	Yoruba	0.0120971	0.01434	0.843593	622.701	637.951	All
AncientPolynesian	RN035pre	Albanian	Yoruba	0.00204764	0.0176364	0.116103	690.502	693.335	All
AncientPolynesian	RN035pre	Aleut	Yoruba	0.0486629	0.0154749	3.14463	674.461	743.461	All
AncientPolynesian	RN035pre	Altaian	Yoruba	0.0428663	0.0177406	2.41628	689.856	751.648	All
AncientPolynesian	RN035pre	Amhara	Yoruba	0.0253802	0.0138782	1.82878	609.618	641.368	All
AncientPolynesian	RN035pre	Ami	Yoruba	0.041171	0.015078	2.73053	700.127	760.252	All
AncientPolynesian	RN035pre	Armenian	Yoruba	0.011813	0.0149628	0.789492	674.461	690.586	All
AncientPolynesian	RN035pre	Atayal	Yoruba	0.0504057	0.0180191	2.79734	687.627	760.627	All
AncientPolynesian	RN035pre	Australian	Yoruba	0.0209954	0.0162252	1.294	710.055	740.51	All
AncientPolynesian	RN035pre	Baka	Yoruba	-0.0211886	0.0132633	-1.59754	578.337	554.338	All
AncientPolynesian	RN035pre	Bakola	Yoruba	-0.0110441	0.0133795	-0.825454	572.149	559.65	All
AncientPolynesian	RN035pre	Balochi	Yoruba	0.0285531	0.0178444	1.60012	660.606	699.44	All
AncientPolynesian	RN035pre	BantuHerero	Yoruba	0.0151903	0.0132381	1.14746	559.181	576.431	All
AncientPolynesian	RN035pre	BantuKenya	Yoruba	0.0133129	0.0129595	1.02727	565.138	580.389	All
AncientPolynesian	RN035pre	BantuTswana	Yoruba	0.00123543	0.0138816	0.0889977	555.9	557.275	All
AncientPolynesian	RN035pre	Basque	Yoruba	0.0267422	0.0153336	1.74403	658.888	695.096	All
AncientPolynesian	RN035pre	BedouinB	Yoruba	0.037911	0.0148314	2.55613	650.304	701.554	All
AncientPolynesian	RN035pre	Bedzan	Yoruba	0.0128516	0.0140026	0.917804	561.692	576.317	All
AncientPolynesian	RN035pre	Bengali	Yoruba	0.0279118	0.0151587	1.84131	678.409	717.367	All
AncientPolynesian	RN035pre	Bergamo	Yoruba	0.0236135	0.014807	1.59476	669.336	701.711	All
AncientPolynesian	RN035pre	Biaka	Yoruba	0.0125067	0.0141195	0.885775	567.514	581.889	All
AncientPolynesian	RN035pre	Bougainville	Yoruba	0.0329595	0.016135	2.04274	700.502	748.253	All
AncientPolynesian	RN035pre	Brahmin	Yoruba	0.0358848	0.0146658	2.44684	673.357	723.482	All
AncientPolynesian	RN035pre	Brahui	Yoruba	0.0250731	0.0152217	1.64719	674.794	709.503	All
AncientPolynesian	RN035pre	Bulala	Yoruba	0.00118596	0.0135553	0.0874906	579.118	580.493	All
AncientPolynesian	RN035pre	Bulgarian	Yoruba	0.0298004	0.0154876	1.92414	670.805	712.013	All
AncientPolynesian	RN035pre	Burmese	Yoruba	0.0337673	0.0146532	2.30442	697.481	746.232	All
AncientPolynesian	RN035pre	Burusho	Yoruba	0.0291237	0.0146736	1.98477	675.065	715.565	All
AncientPolynesian	RN035pre	Cambodian	Yoruba	0.0418265	0.0152225	2.74768	689.638	749.846	All
AncientPolynesian	RN035pre	Chane	Yoruba	0.020501	0.0181176	1.13155	709.71	739.419	All
AncientPolynesian	RN035pre	Chechen	Yoruba	0.0125671	0.0174151	0.72162	684.252	701.669	All
AncientPolynesian	RN035pre	Chipewyan	Yoruba	0.0358536	0.016343	2.19382	695.814	747.564	All
AncientPolynesian	RN035pre	Chukchi	Yoruba	0.0222223	0.0171127	1.29859	693.003	724.503	All
AncientPolynesian	RN035pre	Cree	Yoruba	0.0189199	0.0151346	1.2501	703.283	730.408	All
AncientPolynesian	RN035pre	Crete	Yoruba	0.0154765	0.0152331	1.01598	675.909	697.159	All
AncientPolynesian	RN035pre	Czech	Yoruba	0.00406071	0.0174385	0.232859	674.502	680.002	All
AncientPolynesian	RN035pre	Dai	Yoruba	0.033068	0.0136213	2.42768	699.65	747.504	All
AncientPolynesian	RN035pre	Daur	Yoruba	0.0427842	0.0156911	2.72665	696.367	758.617	All
AncientPolynesian	RN035pre	Dinka	Yoruba	-0.00272438	0.0127882	-0.213038	574.858	571.735	All
AncientPolynesian	RN035pre	Druze	Yoruba	0.00711312	0.0153481	0.463452	677.586	687.294	All
AncientPolynesian	RN035pre	Dusun	Yoruba	0.030497	0.0149786	2.03604	705.346	749.721	All
AncientPolynesian	RN035pre	Elmolo	Yoruba	0.00623956	0.0138382	0.450893	597.274	604.774	All
AncientPolynesian	RN035pre	English	Yoruba	0.0272188	0.0156649	1.73757	668.627	706.044	All
AncientPolynesian	RN035pre	Esan	Yoruba	-0.00793696	0.0131694	-0.602683	563.515	554.64	All
AncientPolynesian	RN035pre	Eskimo_Chaplin	Yoruba	0.0265513	0.0181479	1.46305	709.585	748.294	All
AncientPolynesian	RN035pre	Eskimo_Naukan	Yoruba	0.0424519	0.0164742	2.57687	695.012	756.637	All
AncientPolynesian	RN035pre	Eskimo_Sireniki	Yoruba	0.0213802	0.0153853	1.38965	706.616	737.492	All
AncientPolynesian	RN035pre	Estonian	Yoruba	0.0142577	0.015587	0.914716	682.742	702.492	All
AncientPolynesian	RN035pre	Even	Yoruba	0.028528	0.0138127	2.06535	707.297	748.838	All
AncientPolynesian	RN035pre	Finnish	Yoruba	0.00841244	0.0138158	0.608902	682.662	694.245	All
AncientPolynesian	RN035pre	French	Yoruba	0.0177867	0.0139609	1.27404	676.471	700.971	All
AncientPolynesian	RN035pre	Fulani	Yoruba	0.00416569	0.0140152	0.297227	597.67	602.671	All
AncientPolynesian	RN035pre	Gambian	Yoruba	-0.00163177	0.0131654	-0.123944	575.389	573.514	All
AncientPolynesian	RN035pre	Georgian	Yoruba	0.00320995	0.0157786	0.203438	679.325	683.701	All
AncientPolynesian	RN035pre	Greek	Yoruba	0.0128378	0.0159877	0.802978	677.649	695.274	All
AncientPolynesian	RN035pre	Hadza	Yoruba	0.0192647	0.0133837	1.43941	591.816	615.066	All
AncientPolynesian	RN035pre	Han	Yoruba	0.0284164	0.0143099	1.98579	713.721	755.47	All
AncientPolynesian	RN035pre	Hawaiian	Yoruba	0.0374683	0.0175777	2.13158	709.668	764.919	All
AncientPolynesian	RN035pre	Hazara	Yoruba	0.0280387	0.0150379	1.86454	675.971	714.972	All
AncientPolynesian	RN035pre	Hezhen	Yoruba	0.0421092	0.0149484	2.81696	695.232	756.357	All
AncientPolynesian	RN035pre	Hungarian	Yoruba	0.00190439	0.0151262	0.1259	687.95	690.575	All
AncientPolynesian	RN035pre	Icelandic	Yoruba	-0.00479872	0.0153414	-0.312795	693.575	686.95	All
AncientPolynesian	RN035pre	Igbo	Yoruba	0.0195337	0.0126666	1.54214	542.723	564.348	All
AncientPolynesian	RN035pre	Igorot	Yoruba	0.0381779	0.0156479	2.43981	702.263	758.013	All
AncientPolynesian	RN035pre	Iranian	Yoruba	0.00516731	0.0151633	0.340777	681.878	688.961	All
AncientPolynesian	RN035pre	Iraqi_Jew	Yoruba	0.0117593	0.015356	0.765778	672.325	688.325	All
AncientPolynesian	RN035pre	Iraqw	Yoruba	0.00989332	0.0131576	0.751911	600.483	612.483	All
AncientPolynesian	RN035pre	Irula	Yoruba	0.0229503	0.0158557	1.44745	678.502	710.378	All
AncientPolynesian	RN035pre	Itelman	Yoruba	0.00295019	0.0175077	0.168508	718.21	722.46	All
AncientPolynesian	RN035pre	Japanese	Yoruba	0.0361265	0.013981	2.58397	705.922	758.839	All
AncientPolynesian	RN035pre	Jordanian	Yoruba	0.0209837	0.0145335	1.44381	661.974	690.35	All
AncientPolynesian	RN035pre	Ju_hoan_North	Yoruba	-0.00460078	0.0144418	-0.318574	579.971	574.659	All
AncientPolynesian	RN035pre	Kaba	Yoruba	0.00157406	0.0130882	0.120265	568.317	570.109	All
AncientPolynesian	RN035pre	Kalash	Yoruba	0.00681182	0.0157805	0.43166	692.585	702.085	All
AncientPolynesian	RN035pre	Kapu	Yoruba	0.0345891	0.0142948	2.4197	675.097	723.472	All
AncientPolynesian	RN035pre	Karitiana	Yoruba	0.0171109	0.0159356	1.07375	704.913	729.456	All
AncientPolynesian	RN035pre	Kashmiri_Pandit	Yoruba	0.018956	0.0184797	1.02578	679.274	705.524	All
AncientPolynesian	RN035pre	Kharia	Yoruba	0.0539576	0.0175555	3.07355	673.564	750.398	All
AncientPolynesian	RN035pre	Khomani_San	Yoruba	0.010398	0.0159239	0.652981	571.045	583.046	All
AncientPolynesian	RN035pre	Khonda_Dora	Yoruba	0.034026	0.017787	1.91297	686.669	735.044	All
AncientPolynesian	RN035pre	Kikuyu	Yoruba	0.0020083	0.013644	0.147193	590.17	592.545	All
AncientPolynesian	RN035pre	Kinh	Yoruba	0.0506751	0.0145473	3.48346	682.607	755.482	All
AncientPolynesian	RN035pre	Kongo	Yoruba	-0.0312797	0.0165525	-1.88973	577.651	542.609	All
AncientPolynesian	RN035pre	Korean	Yoruba	0.034168	0.0157849	2.16459	699.617	749.117	All
AncientPolynesian	RN035pre	Kurumba	Yoruba	0.0220786	0.0176298	1.25235	686.544	717.544	All
AncientPolynesian	RN035pre	Kusunda	Yoruba	0.037017	0.0156448	2.3661	684.513	737.138	All
AncientPolynesian	RN035pre	Kyrgyz	Yoruba	0.0212733	0.0144428	1.47294	699.7	730.117	All
AncientPolynesian	RN035pre	Lahu	Yoruba	0.0233747	0.0156208	1.49638	712.898	747.023	All
AncientPolynesian	RN035pre	Laka	Yoruba	0.00680998	0.0136019	0.500665	556.046	563.671	All
AncientPolynesian	RN035pre	Lemande	Yoruba	-0.0225501	0.012693	-1.77658	572.483	547.233	All
AncientPolynesian	RN035pre	Lezgin	Yoruba	0.020344	0.015269	1.33237	671.158	699.034	All
AncientPolynesian	RN035pre	Luhya	Yoruba	-0.00860456	0.0127763	-0.67348	571.421	561.671	All
AncientPolynesian	RN035pre	Luo	Yoruba	0.00110502	0.0138735	0.0796501	565.087	566.337	All
AncientPolynesian	RN035pre	Mada	Yoruba	0.0120034	0.0130592	0.919157	560.744	574.369	All
AncientPolynesian	RN035pre	Madiga	Yoruba	0.0339516	0.0152359	2.22839	679.336	727.086	All
AncientPolynesian	RN035pre	Makrani	Yoruba	0.0204201	0.015003	1.36107	668.607	696.482	All
AncientPolynesian	RN035pre	Mala	Yoruba	0.0327017	0.0139846	2.33841	679.152	725.073	All
AncientPolynesian	RN035pre	Mandenka	Yoruba	0.00272692	0.0115383	0.236337	564.104	567.189	All
AncientPolynesian	RN035pre	Mansi	Yoruba	0.023601	0.0146559	1.61034	692.107	725.565	All
AncientPolynesian	RN035pre	Maori	Yoruba	0.0283582	0.017379	1.63175	699.544	740.378	All
AncientPolynesian	RN035pre	Masai	Yoruba	0.00839641	0.0135647	0.61899	597.889	608.014	All
AncientPolynesian	RN035pre	Mayan	Yoruba	0.0305494	0.0169836	1.79876	698.148	742.149	All
AncientPolynesian	RN035pre	Mbuti	Yoruba	-0.00473103	0.0142285	-0.332503	581.778	576.299	All
AncientPolynesian	RN035pre	Mende	Yoruba	0.0169293	0.0139267	1.2156	555.295	574.421	All
AncientPolynesian	RN035pre	Miao	Yoruba	0.0291115	0.0156275	1.86284	714.96	757.835	All
AncientPolynesian	RN035pre	Mixe	Yoruba	0.0257485	0.0156778	1.64236	703.954	741.164	All
AncientPolynesian	RN035pre	Mixtec	Yoruba	0.0259402	0.0159249	1.62891	692.335	729.211	All
AncientPolynesian	RN035pre	Mongola	Yoruba	0.0475116	0.0152717	3.1111	690.387	759.263	All
AncientPolynesian	RN035pre	Mozabite	Yoruba	0.0156767	0.0150356	1.04264	639.669	660.044	All
AncientPolynesian	RN035pre	Mursi	Yoruba	0.0333763	0.0133563	2.49892	570.181	609.556	All
AncientPolynesian	RN035pre	Nahua	Yoruba	0.0313176	0.0160286	1.95385	695.95	740.95	All
AncientPolynesian	RN035pre	Naxi	Yoruba	0.0365083	0.0145725	2.50529	698.81	751.768	All
AncientPolynesian	RN035pre	Ngumba	Yoruba	-0.00333704	0.0127429	-0.261875	563.712	559.962	All
AncientPolynesian	RN035pre	North_Ossetian	Yoruba	0.0207365	0.0159102	1.30335	672.95	701.45	All
AncientPolynesian	RN035pre	Norwegian	Yoruba	0.0425983	0.0179738	2.37002	659.273	717.94	All
AncientPolynesian	RN035pre	Ogiek	Yoruba	0.0120637	0.0137781	0.875573	588.619	602.994	All
AncientPolynesian	RN035pre	Onge	Yoruba	0.0428559	0.0152895	2.80296	678.399	739.149	All
AncientPolynesian	RN035pre	Orcadian	Yoruba	0.0193649	0.0154377	1.25439	677.315	704.065	All
AncientPolynesian	RN035pre	Oroqen	Yoruba	0.0583503	0.0151115	3.86132	682.836	767.461	All
AncientPolynesian	RN035pre	Palestinian	Yoruba	0.0165372	0.014082	1.17435	660.258	682.463	All
AncientPolynesian	RN035pre	Papuan	Yoruba	0.0317655	0.0149219	2.12879	710.483	757.102	All
AncientPolynesian	RN035pre	Pathan	Yoruba	0.0322519	0.0153696	2.09842	673.263	718.138	All
AncientPolynesian	RN035pre	Piapoco	Yoruba	0.0336152	0.0168062	2.00017	702.544	751.419	All
AncientPolynesian	RN035pre	Pima	Yoruba	0.0288425	0.0168898	1.70768	698.679	740.18	All
AncientPolynesian	RN035pre	Polish	Yoruba	0.0043772	0.018009	0.243057	691.877	697.961	All
AncientPolynesian	RN035pre	Punjabi	Yoruba	0.0208828	0.0136154	1.53377	679.369	708.348	All
AncientPolynesian	RN035pre	Quechua	Yoruba	0.036314	0.0153278	2.36915	703.252	756.253	All
AncientPolynesian	RN035pre	Relli	Yoruba	0.0216338	0.0149632	1.44581	681.19	711.316	All
AncientPolynesian	RN035pre	Rendille	Yoruba	-0.00533749	0.01347	-0.396249	623.899	617.275	All
AncientPolynesian	RN035pre	Russian	Yoruba	0.0238635	0.0152122	1.56871	674.086	707.044	All
AncientPolynesian	RN035pre	Saami	Yoruba	0.0191084	0.0148402	1.28761	686.586	713.336	All
AncientPolynesian	RN035pre	Saharawi	Yoruba	0.0229875	0.0146925	1.56458	640.19	670.315	All
AncientPolynesian	RN035pre	Samaritan	Yoruba	0.0311848	0.0185895	1.67755	657.587	699.92	All
AncientPolynesian	RN035pre	Sandawe	Yoruba	0.00660799	0.0138884	0.475791	591.951	599.826	All
AncientPolynesian	RN035pre	Sardinian	Yoruba	0.0180012	0.0145873	1.23404	668.248	692.747	All
AncientPolynesian	RN035pre	Sengwer	Yoruba	-0.00226136	0.0135606	-0.16676	590.889	588.222	All
AncientPolynesian	RN035pre	She	Yoruba	0.0307146	0.0146087	2.1025	704.794	749.461	All
AncientPolynesian	RN035pre	Sherpa	Yoruba	0.0271785	0.0151191	1.79763	709.169	748.794	All
AncientPolynesian	RN035pre	Sindhi	Yoruba	0.019148	0.014899	1.28518	675.534	701.909	All
AncientPolynesian	RN035pre	Somali	Yoruba	0.00410869	0.0176063	0.233365	611.045	616.087	All
AncientPolynesian	RN035pre	Spanish	Yoruba	0.0128727	0.0146538	0.878457	675.784	693.409	All
AncientPolynesian	RN035pre	Surui	Yoruba	0.0271584	0.0173147	1.56852	702.992	742.242	All
AncientPolynesian	RN035pre	Tajik	Yoruba	0.015213	0.015124	1.00588	691.846	713.221	All
AncientPolynesian	RN035pre	Thai	Yoruba	0.0470524	0.0144499	3.25624	689.866	757.992	All
AncientPolynesian	RN035pre	Tibetan	Yoruba	0.0213367	0.0150416	1.41851	708.085	738.96	All
AncientPolynesian	RN035pre	Tikar_South	Yoruba	0.0102782	0.0135193	0.76026	561.723	573.389	All
AncientPolynesian	RN035pre	Tlingit	Yoruba	0.00968244	0.0150207	0.644607	696.794	710.419	All
AncientPolynesian	RN035pre	Tu	Yoruba	0.0311235	0.0145513	2.13888	700.43	745.43	All
AncientPolynesian	RN035pre	Tubalar	Yoruba	0.0264619	0.0152494	1.73528	694.419	732.169	All
AncientPolynesian	RN035pre	Tujia	Yoruba	0.0434245	0.0153127	2.83584	700.783	764.408	All
AncientPolynesian	RN035pre	Turkish	Yoruba	0.022624	0.0153756	1.47142	666.919	697.795	All
AncientPolynesian	RN035pre	Tuscan	Yoruba	0.0194676	0.0156584	1.24327	673.669	700.419	All
AncientPolynesian	RN035pre	Ulchi	Yoruba	0.0446454	0.0148357	3.00933	688.774	753.149	All
AncientPolynesian	RN035pre	Uygur	Yoruba	0.0178507	0.0146163	1.22129	694.638	719.888	All
AncientPolynesian	RN035pre	Xibo	Yoruba	0.0347854	0.0151052	2.30287	698.899	749.274	All
AncientPolynesian	RN035pre	Yadava	Yoruba	0.0223382	0.0151743	1.47211	673.825	704.617	All
AncientPolynesian	RN035pre	Yakut	Yoruba	0.0334908	0.0151156	2.21565	701.637	750.262	All
AncientPolynesian	RN035pre	Yemenite_Jew	Yoruba	0.00376357	0.0152274	0.247157	667.315	672.357	All
AncientPolynesian	RN035pre	Yi	Yoruba	0.0461519	0.0148707	3.10355	697.533	765.034	All
AncientPolynesian	RN035pre	Zapotec	Yoruba	0.0262855	0.0157952	1.66415	694.575	732.075	All
AncientPolynesian	RN036pre	Aari	Yoruba	-0.0415967	0.0283056	-1.46956	145.021	133.438	All
AncientPolynesian	RN036pre	Abkhasian	Yoruba	0.012224	0.0310297	0.393945	153.209	157.001	All
AncientPolynesian	RN036pre	Adygei	Yoruba	-0.0121042	0.0305773	-0.395856	160.25	156.417	All
AncientPolynesian	RN036pre	Agaw	Yoruba	-0.025458	0.0296756	-0.857877	147.688	140.355	All
AncientPolynesian	RN036pre	Albanian	Yoruba	0.018036	0.0350846	0.51407	152	157.584	All
AncientPolynesian	RN036pre	Aleut	Yoruba	-0.0171575	0.0295433	-0.580758	163.021	157.521	All
AncientPolynesian	RN036pre	Altaian	Yoruba	0.0130704	0.0344619	0.379272	162.041	166.333	All
AncientPolynesian	RN036pre	Amhara	Yoruba	0.0084968	0.0276101	0.307743	141.022	143.439	All
AncientPolynesian	RN036pre	Ami	Yoruba	0.00715263	0.0322834	0.221558	167.75	170.167	All
AncientPolynesian	RN036pre	Armenian	Yoruba	-0.0189569	0.0289365	-0.65512	160.125	154.167	All
AncientPolynesian	RN036pre	Atayal	Yoruba	0.00160751	0.035517	0.0452603	168.313	168.855	All
AncientPolynesian	RN036pre	Australian	Yoruba	-0.0251517	0.0314562	-0.799579	166.417	158.251	All
AncientPolynesian	RN036pre	Baka	Yoruba	0.000160624	0.0278163	0.00577444	130.719	130.761	All
AncientPolynesian	RN036pre	Bakola	Yoruba	-0.0271529	0.0281902	-0.963204	136.334	129.126	All
AncientPolynesian	RN036pre	Balochi	Yoruba	-0.0306083	0.0354946	-0.862336	157.125	147.792	All
AncientPolynesian	RN036pre	BantuHerero	Yoruba	0.0211376	0.0269452	0.784466	125.428	130.845	All
AncientPolynesian	RN036pre	BantuKenya	Yoruba	-0.0170817	0.0262815	-0.649952	132.72	128.262	All
AncientPolynesian	RN036pre	BantuTswana	Yoruba	0.045965	0.0274272	1.67589	122.376	134.168	All
AncientPolynesian	RN036pre	Basque	Yoruba	-0.00942286	0.0294534	-0.319925	158.438	155.48	All
AncientPolynesian	RN036pre	BedouinB	Yoruba	-0.0734346	0.0296317	-2.47825	163.532	141.157	All
AncientPolynesian	RN036pre	Bedzan	Yoruba	-0.00820737	0.0273845	-0.299708	130.501	128.376	All
AncientPolynesian	RN036pre	Bengali	Yoruba	0.0227047	0.0295721	0.767773	156.938	164.23	All
AncientPolynesian	RN036pre	Bergamo	Yoruba	-0.0230747	0.0297921	-0.774525	157.021	149.938	All
AncientPolynesian	RN036pre	Biaka	Yoruba	-0.00978711	0.0279095	-0.350673	133.251	130.668	All
AncientPolynesian	RN036pre	Bougainville	Yoruba	-0.0174249	0.031161	-0.559189	170.292	164.459	All
AncientPolynesian	RN036pre	Brahmin	Yoruba	-0.0112334	0.0292677	-0.383816	161.271	157.688	All
AncientPolynesian	RN036pre	Brahui	Yoruba	-0.0406233	0.0303246	-1.33961	165.969	153.011	All
AncientPolynesian	RN036pre	Bulala	Yoruba	0.045079	0.0268337	1.67994	124.897	136.689	All
AncientPolynesian	RN036pre	Bulgarian	Yoruba	-0.0103644	0.030196	-0.343237	156.365	153.157	All
AncientPolynesian	RN036pre	Burmese	Yoruba	0.029786	0.0301091	0.989269	160.833	170.709	All
AncientPolynesian	RN036pre	Burusho	Yoruba	-0.0459568	0.0293295	-1.56691	170.219	155.261	All
AncientPolynesian	RN036pre	Cambodian	Yoruba	0.00893469	0.0299949	0.297873	161.782	164.699	All
AncientPolynesian	RN036pre	Chane	Yoruba	-0.0248921	0.0351602	-0.707964	169.834	161.584	All
AncientPolynesian	RN036pre	Chechen	Yoruba	0.000797978	0.033693	0.0236838	156.709	156.959	All
AncientPolynesian	RN036pre	Chipewyan	Yoruba	-0.0248632	0.03136	-0.792834	169.167	160.959	All
AncientPolynesian	RN036pre	Chukchi	Yoruba	0.00118406	0.0325804	0.0363428	158.292	158.667	All
AncientPolynesian	RN036pre	Cree	Yoruba	-0.044259	0.0297249	-1.48895	170.563	156.105	All
AncientPolynesian	RN036pre	Crete	Yoruba	-0.0241256	0.0284501	-0.847997	160.948	153.365	All
AncientPolynesian	RN036pre	Czech	Yoruba	-0.0201595	0.0343368	-0.58711	161.292	154.917	All
AncientPolynesian	RN036pre	Dai	Yoruba	0.0556659	0.0264119	2.1076	156.392	174.83	All
AncientPolynesian	RN036pre	Daur	Yoruba	0.00998709	0.0292947	0.340918	163.167	166.459	All
AncientPolynesian	RN036pre	Dinka	Yoruba	-0.0165713	0.0241599	-0.685903	134.203	129.828	All
AncientPolynesian	RN036pre	Druze	Yoruba	-0.0213502	0.0302632	-0.705484	157.458	150.875	All
AncientPolynesian	RN036pre	Dusun	Yoruba	0.0280139	0.0307001	0.912501	159.032	168.199	All
AncientPolynesian	RN036pre	Elmolo	Yoruba	-0.0251644	0.0270083	-0.931729	141.73	134.772	All
AncientPolynesian	RN036pre	English	Yoruba	-0.0338765	0.0304937	-1.11094	159.584	149.126	All
AncientPolynesian	RN036pre	Esan	Yoruba	-0.0201404	0.0266867	-0.754695	131.897	126.689	All
AncientPolynesian	RN036pre	Eskimo_Chaplin	Yoruba	-0.00212547	0.0360092	-0.0590259	166.917	166.209	All
AncientPolynesian	RN036pre	Eskimo_Naukan	Yoruba	0.00438247	0.0294406	0.148858	160.958	162.375	All
AncientPolynesian	RN036pre	Eskimo_Sireniki	Yoruba	-0.0178753	0.0295605	-0.604703	167.261	161.386	All
AncientPolynesian	RN036pre	Estonian	Yoruba	-0.062218	0.0299932	-2.0744	167.521	147.897	All
AncientPolynesian	RN036pre	Even	Yoruba	-0.0138856	0.0289483	-0.47967	165.8	161.258	All
AncientPolynesian	RN036pre	Finnish	Yoruba	-0.0417505	0.0289135	-1.44398	163.729	150.606	All
AncientPolynesian	RN036pre	French	Yoruba	-0.0540877	0.0279368	-1.93607	165.251	148.292	All
AncientPolynesian	RN036pre	Fulani	Yoruba	-0.0278685	0.0291183	-0.957079	142.146	134.438	All
AncientPolynesian	RN036pre	Gambian	Yoruba	-0.0212131	0.0281666	-0.75313	131.376	125.918	All
AncientPolynesian	RN036pre	Georgian	Yoruba	-0.0257765	0.0295879	-0.871183	158.344	150.386	All
AncientPolynesian	RN036pre	Greek	Yoruba	-0.0382866	0.029844	-1.28289	160.448	148.615	All
AncientPolynesian	RN036pre	Hadza	Yoruba	-0.024627	0.0270691	-0.909781	142.146	135.313	All
AncientPolynesian	RN036pre	Han	Yoruba	-0.00639426	0.0278752	-0.229388	167.16	165.036	All
AncientPolynesian	RN036pre	Hawaiian	Yoruba	0.0437231	0.0354138	1.23463	156.292	170.584	All
AncientPolynesian	RN036pre	Hazara	Yoruba	-0.0178899	0.0293741	-0.609036	162.386	156.678	All
AncientPolynesian	RN036pre	Hezhen	Yoruba	0.0159337	0.030817	0.517043	163.417	168.709	All
AncientPolynesian	RN036pre	Hungarian	Yoruba	-0.0410818	0.0299813	-1.37025	161.021	148.313	All
AncientPolynesian	RN036pre	Icelandic	Yoruba	-0.054703	0.030757	-1.77855	163.48	146.522	All
AncientPolynesian	RN036pre	Igbo	Yoruba	-0.00850997	0.0268942	-0.316424	130.834	128.626	All
AncientPolynesian	RN036pre	Igorot	Yoruba	0.000500654	0.0301947	0.0165809	166.698	166.865	All
AncientPolynesian	RN036pre	Iranian	Yoruba	0.0375009	0.0285301	1.31443	149.188	160.813	All
AncientPolynesian	RN036pre	Iraqi_Jew	Yoruba	-0.0359739	0.0306653	-1.17311	159.584	148.501	All
AncientPolynesian	RN036pre	Iraqw	Yoruba	-0.000296427	0.0275317	-0.0107667	140.042	139.959	All
AncientPolynesian	RN036pre	Irula	Yoruba	-0.018368	0.0289904	-0.633587	161.698	155.865	All
AncientPolynesian	RN036pre	Itelman	Yoruba	-0.0206699	0.0339904	-0.60811	171.792	164.834	All
AncientPolynesian	RN036pre	Japanese	Yoruba	0.00981236	0.0281846	0.348146	161.848	165.056	All
AncientPolynesian	RN036pre	Jordanian	Yoruba	-0.0406366	0.0278435	-1.45946	159.507	147.05	All
AncientPolynesian	RN036pre	Ju_hoan_North	Yoruba	-0.00254391	0.0290834	-0.0874694	131.303	130.636	All
AncientPolynesian	RN036pre	Kaba	Yoruba	0.00299007	0.0263054	0.113667	132.043	132.835	All
AncientPolynesian	RN036pre	Kalash	Yoruba	-0.0221863	0.0290265	-0.764346	163.167	156.084	All
AncientPolynesian	RN036pre	Kapu	Yoruba	0.0140277	0.0287868	0.487296	155.23	159.647	All
AncientPolynesian	RN036pre	Karitiana	Yoruba	-0.0759702	0.0334449	-2.2715	178.806	153.556	All
AncientPolynesian	RN036pre	Kashmiri_Pandit	Yoruba	-0.0370504	0.0347436	-1.0664	166.188	154.313	All
AncientPolynesian	RN036pre	Kharia	Yoruba	0.0692621	0.033507	2.06709	151.459	174.001	All
AncientPolynesian	RN036pre	Khomani_San	Yoruba	0.0208478	0.033286	0.626324	127.209	132.626	All
AncientPolynesian	RN036pre	Khonda_Dora	Yoruba	-0.00683941	0.0341859	-0.200065	162.521	160.313	All
AncientPolynesian	RN036pre	Kikuyu	Yoruba	-0.00487606	0.0260549	-0.187146	137.355	136.022	All
AncientPolynesian	RN036pre	Kinh	Yoruba	0.0292514	0.0298717	0.979236	160.406	170.073	All
AncientPolynesian	RN036pre	Kongo	Yoruba	0.00905175	0.032945	0.274753	125.459	127.751	All
AncientPolynesian	RN036pre	Korean	Yoruba	0.0101816	0.0297055	0.342752	166.094	169.511	All
AncientPolynesian	RN036pre	Kurumba	Yoruba	0.0198459	0.0363063	0.546624	155.376	161.668	All
AncientPolynesian	RN036pre	Kusunda	Yoruba	0.0295475	0.0305981	0.965664	158.751	168.418	All
AncientPolynesian	RN036pre	Kyrgyz	Yoruba	-0.0267423	0.0290895	-0.919314	167.167	158.459	All
AncientPolynesian	RN036pre	Lahu	Yoruba	0.0131245	0.0302397	0.434017	161.365	165.657	All
AncientPolynesian	RN036pre	Laka	Yoruba	-0.0688325	0.0265235	-2.59516	140.397	122.314	All
AncientPolynesian	RN036pre	Lemande	Yoruba	-0.026171	0.0266344	-0.982602	131.511	124.803	All
AncientPolynesian	RN036pre	Lezgin	Yoruba	-0.0215145	0.0296678	-0.725181	157.271	150.646	All
AncientPolynesian	RN036pre	Luhya	Yoruba	-0.0136722	0.0270846	-0.504796	132.824	129.241	All
AncientPolynesian	RN036pre	Luo	Yoruba	-0.0141548	0.0263323	-0.537546	132.834	129.126	All
AncientPolynesian	RN036pre	Mada	Yoruba	0.00257942	0.0261119	0.0987834	128.959	129.626	All
AncientPolynesian	RN036pre	Madiga	Yoruba	-0.00187811	0.028661	-0.0655284	155.501	154.918	All
AncientPolynesian	RN036pre	Makrani	Yoruba	-0.00759725	0.0297449	-0.255414	154.709	152.376	All
AncientPolynesian	RN036pre	Mala	Yoruba	-0.00313406	0.0271575	-0.115403	159.862	158.863	All
AncientPolynesian	RN036pre	Mandenka	Yoruba	-0.00452293	0.0231826	-0.1951	129.487	128.321	All
AncientPolynesian	RN036pre	Mansi	Yoruba	-0.00139954	0.0291832	-0.047957	163.854	163.396	All
AncientPolynesian	RN036pre	Maori	Yoruba	-0.00215197	0.0324655	-0.0662848	164.854	164.146	All
AncientPolynesian	RN036pre	Masai	Yoruba	-0.0267113	0.0271973	-0.982132	136.126	129.043	All
AncientPolynesian	RN036pre	Mayan	Yoruba	-0.0446951	0.0318273	-1.4043	174.813	159.855	All
AncientPolynesian	RN036pre	Mbuti	Yoruba	-0.0292846	0.0257569	-1.13696	135.459	127.751	All
AncientPolynesian	RN036pre	Mende	Yoruba	-0.00183016	0.0277074	-0.066053	125.355	124.897	All
AncientPolynesian	RN036pre	Miao	Yoruba	0.0229222	0.0307447	0.745564	163.406	171.073	All
AncientPolynesian	RN036pre	Mixe	Yoruba	-0.0564779	0.030778	-1.83501	171.473	153.14	All
AncientPolynesian	RN036pre	Mixtec	Yoruba	-0.012667	0.0297966	-0.425115	164.875	160.751	All
AncientPolynesian	RN036pre	Mongola	Yoruba	-0.00249292	0.0290336	-0.0858631	167.49	166.657	All
AncientPolynesian	RN036pre	Mozabite	Yoruba	-0.0193412	0.0292334	-0.661612	153.709	147.876	All
AncientPolynesian	RN036pre	Mursi	Yoruba	-0.0062345	0.0294313	-0.211832	137.834	136.126	All
AncientPolynesian	RN036pre	Nahua	Yoruba	-0.0683682	0.032603	-2.09699	172.542	150.459	All
AncientPolynesian	RN036pre	Naxi	Yoruba	0.0149635	0.0284468	0.526015	161.807	166.723	All
AncientPolynesian	RN036pre	Ngumba	Yoruba	-0.00954865	0.0255529	-0.373682	129.938	127.48	All
AncientPolynesian	RN036pre	North_Ossetian	Yoruba	-0.0385792	0.0294071	-1.3119	160.959	149.001	All
AncientPolynesian	RN036pre	Norwegian	Yoruba	-0.000650349	0.0347364	-0.0187224	159.98	159.772	All
AncientPolynesian	RN036pre	Ogiek	Yoruba	0.0205876	0.0280653	0.733561	137.771	143.563	All
AncientPolynesian	RN036pre	Onge	Yoruba	0.0279985	0.0324348	0.863223	161.292	170.584	All
AncientPolynesian	RN036pre	Orcadian	Yoruba	-0.0474345	0.030881	-1.53604	166.99	151.865	All
AncientPolynesian	RN036pre	Oroqen	Yoruba	0.0125033	0.0305887	0.408756	164.552	168.719	All
AncientPolynesian	RN036pre	Palestinian	Yoruba	-0.030241	0.0271247	-1.11489	159.674	150.301	All
AncientPolynesian	RN036pre	Papuan	Yoruba	-0.024786	0.0279809	-0.88582	168.641	160.483	All
AncientPolynesian	RN036pre	Pathan	Yoruba	-0.0619782	0.0302615	-2.04809	165.99	146.615	All
AncientPolynesian	RN036pre	Piapoco	Yoruba	-0.0473694	0.0309875	-1.52866	167.209	152.084	All
AncientPolynesian	RN036pre	Pima	Yoruba	-0.0492865	0.0332652	-1.48162	170.313	154.313	All
AncientPolynesian	RN036pre	Polish	Yoruba	-0.0325927	0.0348534	-0.935135	157.084	147.167	All
AncientPolynesian	RN036pre	Punjabi	Yoruba	-0.0177994	0.0264573	-0.672759	160.219	154.615	All
AncientPolynesian	RN036pre	Quechua	Yoruba	-0.0453271	0.0305813	-1.48218	170.549	155.758	All
AncientPolynesian	RN036pre	Relli	Yoruba	-0.00808945	0.030287	-0.267093	163.542	160.917	All
AncientPolynesian	RN036pre	Rendille	Yoruba	-0.0516748	0.0277337	-1.86325	149.667	134.959	All
AncientPolynesian	RN036pre	Russian	Yoruba	-0.0384503	0.0299371	-1.28437	166.542	154.209	All
AncientPolynesian	RN036pre	Saami	Yoruba	-0.040246	0.0307608	-1.30835	163.157	150.532	All
AncientPolynesian	RN036pre	Saharawi	Yoruba	0.0145688	0.0283755	0.51343	146.563	150.897	All
AncientPolynesian	RN036pre	Samaritan	Yoruba	-0.0207819	0.0369749	-0.562055	158.605	152.147	All
AncientPolynesian	RN036pre	Sandawe	Yoruba	0.00473546	0.0280715	0.168693	135.772	137.064	All
AncientPolynesian	RN036pre	Sardinian	Yoruba	-0.0132679	0.0288498	-0.459897	160.674	156.466	All
AncientPolynesian	RN036pre	Sengwer	Yoruba	-0.00861545	0.0274376	-0.314002	139.001	136.626	All
AncientPolynesian	RN036pre	She	Yoruba	0.0344859	0.0292595	1.17862	157.49	168.74	All
AncientPolynesian	RN036pre	Sherpa	Yoruba	-0.00945563	0.0291573	-0.324297	166.792	163.667	All
AncientPolynesian	RN036pre	Sindhi	Yoruba	-0.0118608	0.0299051	-0.396615	158.167	154.459	All
AncientPolynesian	RN036pre	Somali	Yoruba	-0.00930314	0.0350942	-0.26509	146.896	144.188	All
AncientPolynesian	RN036pre	Spanish	Yoruba	-0.0502425	0.0309959	-1.62094	161.563	146.105	All
AncientPolynesian	RN036pre	Surui	Yoruba	-0.0184125	0.0319791	-0.575767	164.771	158.813	All
AncientPolynesian	RN036pre	Tajik	Yoruba	-0.0331872	0.0299517	-1.10802	160.844	150.511	All
AncientPolynesian	RN036pre	Thai	Yoruba	0.0167981	0.0286175	0.586988	162.188	167.73	All
AncientPolynesian	RN036pre	Tibetan	Yoruba	-0.00176957	0.0286059	-0.0618603	165.021	164.438	All
AncientPolynesian	RN036pre	Tikar_South	Yoruba	0.0185376	0.0263028	0.704774	126.855	131.647	All
AncientPolynesian	RN036pre	Tlingit	Yoruba	-0.0442788	0.0295486	-1.49851	167.542	153.334	All
AncientPolynesian	RN036pre	Tu	Yoruba	0.00417494	0.0298823	0.139713	164.021	165.397	All
AncientPolynesian	RN036pre	Tubalar	Yoruba	0.0238439	0.0290191	0.821662	159.5	167.292	All
AncientPolynesian	RN036pre	Tujia	Yoruba	0.0256147	0.0302975	0.845439	162.469	171.011	All
AncientPolynesian	RN036pre	Turkish	Yoruba	-0.0409664	0.0312058	-1.31278	160.928	148.261	All
AncientPolynesian	RN036pre	Tuscan	Yoruba	-0.0338046	0.0292661	-1.15508	161.823	151.24	All
AncientPolynesian	RN036pre	Ulchi	Yoruba	0.0417851	0.0297232	1.40581	159.094	172.969	All
AncientPolynesian	RN036pre	Uygur	Yoruba	-0.0361874	0.0288425	-1.25465	165.834	154.251	All
AncientPolynesian	RN036pre	Xibo	Yoruba	0.0126945	0.0296186	0.4286	165.282	169.532	All
AncientPolynesian	RN036pre	Yadava	Yoruba	-0.0189699	0.0287186	-0.660544	161.136	155.136	All
AncientPolynesian	RN036pre	Yakut	Yoruba	0.0252435	0.0295608	0.853954	160.094	168.386	All
AncientPolynesian	RN036pre	Yemenite_Jew	Yoruba	-0.019537	0.0302269	-0.646345	155.459	149.501	All
AncientPolynesian	RN036pre	Yi	Yoruba	0.0125915	0.0304998	0.412838	161.75	165.876	All
AncientPolynesian	RN036pre	Zapotec	Yoruba	-0.05654	0.0324049	-1.7448	172.458	154	All
AncientPolynesian	RN037post	Aari	Yoruba	0.0717187	0.0410875	1.74551	61.4797	70.9795	All
AncientPolynesian	RN037post	Abkhasian	Yoruba	0.00426603	0.0434959	0.098079	72.9172	73.5421	All
AncientPolynesian	RN037post	Adygei	Yoruba	-0.0475662	0.0425309	-1.11839	77.0839	70.0837	All
AncientPolynesian	RN037post	Agaw	Yoruba	-0.031955	0.0410543	-0.778359	70.6463	66.2711	All
AncientPolynesian	RN037post	Albanian	Yoruba	-0.0167704	0.051546	-0.325348	75.7922	73.2919	All
AncientPolynesian	RN037post	Aleut	Yoruba	-0.0502849	0.0416232	-1.2081	80.938	73.1878	All
AncientPolynesian	RN037post	Altaian	Yoruba	0.00932032	0.0502001	0.185664	79.7087	81.2085	All
AncientPolynesian	RN037post	Amhara	Yoruba	0.0157489	0.0376777	0.41799	66.3964	68.5212	All
AncientPolynesian	RN037post	Ami	Yoruba	-0.0135214	0.0429611	-0.314736	84.3339	82.0837	All
AncientPolynesian	RN037post	Armenian	Yoruba	-0.0413514	0.0410445	-1.00748	77.1254	71.0002	All
AncientPolynesian	RN037post	Atayal	Yoruba	-0.0518272	0.0494319	-1.04846	88.7922	80.0419	All
AncientPolynesian	RN037post	Australian	Yoruba	0.0503711	0.0446859	1.12723	74.6253	82.542	All
AncientPolynesian	RN037post	Baka	Yoruba	0.00198515	0.0396835	0.0500246	62.7922	63.042	All
AncientPolynesian	RN037post	Bakola	Yoruba	0.0387527	0.0415825	0.931949	60.4588	65.3336	All
AncientPolynesian	RN037post	Balochi	Yoruba	-0.00676571	0.0499622	-0.135417	74.417	73.4168	All
AncientPolynesian	RN037post	BantuHerero	Yoruba	0.0229447	0.0418957	0.547662	61.209	64.0838	All
AncientPolynesian	RN037post	BantuKenya	Yoruba	0.00204474	0.0378187	0.0540669	60.9587	61.2085	All
AncientPolynesian	RN037post	BantuTswana	Yoruba	0.0277668	0.0407883	0.680754	61.2714	64.7712	All
AncientPolynesian	RN037post	Basque	Yoruba	-0.0570871	0.0430211	-1.32695	77.5422	69.167	All
AncientPolynesian	RN037post	BedouinB	Yoruba	-0.0635603	0.0455754	-1.39462	78.438	69.0628	All
AncientPolynesian	RN037post	Bedzan	Yoruba	0.00301547	0.0431071	0.069953	61.9587	62.3335	All
AncientPolynesian	RN037post	Bengali	Yoruba	-0.0561138	0.0428874	-1.3084	81.1671	72.5419	All
AncientPolynesian	RN037post	Bergamo	Yoruba	-0.0297042	0.0438384	-0.677586	75.8337	71.4584	All
AncientPolynesian	RN037post	Biaka	Yoruba	0.0375847	0.0422237	0.890132	60.8131	65.5629	All
AncientPolynesian	RN037post	Bougainville	Yoruba	0.0855092	0.0434645	1.96734	72.1878	85.6876	All
AncientPolynesian	RN037post	Brahmin	Yoruba	-0.0167004	0.0405893	-0.411448	76.1046	73.6044	All
AncientPolynesian	RN037post	Brahui	Yoruba	-0.0436944	0.0431502	-1.01261	79.1255	72.5003	All
AncientPolynesian	RN037post	Bulala	Yoruba	0.0719817	0.0405526	1.77502	57.2088	66.0836	All
AncientPolynesian	RN037post	Bulgarian	Yoruba	-0.0315365	0.0432634	-0.728943	77.6877	72.9376	All
AncientPolynesian	RN037post	Burmese	Yoruba	0.0299435	0.0426947	0.70134	76.9378	81.6876	All
AncientPolynesian	RN037post	Burusho	Yoruba	0.00414001	0.0424567	0.0975114	75.1463	75.7711	All
AncientPolynesian	RN037post	Cambodian	Yoruba	-0.0189585	0.0432827	-0.438015	80.6256	77.6254	All
AncientPolynesian	RN037post	Chane	Yoruba	0.0357306	0.0508662	0.702443	80.9589	86.9587	All
AncientPolynesian	RN037post	Chechen	Yoruba	-0.0361459	0.0497592	-0.726417	78.8334	73.3333	All
AncientPolynesian	RN037post	Chipewyan	Yoruba	0.00477198	0.0469764	0.101582	78.1879	78.9377	All
AncientPolynesian	RN037post	Chukchi	Yoruba	0.00629792	0.04856	0.129694	78.8755	79.8752	All
AncientPolynesian	RN037post	Cree	Yoruba	-0.0156059	0.0430115	-0.36283	81.3545	78.8543	All
AncientPolynesian	RN037post	Crete	Yoruba	-0.0451265	0.0424838	-1.0622	78.1671	71.4169	All
AncientPolynesian	RN037post	Czech	Yoruba	-0.00401985	0.0533149	-0.0753983	72.8753	72.2917	All
AncientPolynesian	RN037post	Dai	Yoruba	0.011523	0.039591	0.291051	81.3093	83.205	All
AncientPolynesian	RN037post	Daur	Yoruba	0.0328625	0.0451919	0.727176	77.2504	82.5002	All
AncientPolynesian	RN037post	Dinka	Yoruba	0.0224338	0.0370152	0.606069	61.7369	64.5705	All
AncientPolynesian	RN037post	Druze	Yoruba	-0.0119876	0.042571	-0.281591	73.8754	72.1252	All
AncientPolynesian	RN037post	Dusun	Yoruba	-0.0313627	0.044068	-0.711689	84.2712	79.146	All
AncientPolynesian	RN037post	Elmolo	Yoruba	0.0124188	0.0373539	0.332462	64.6048	66.2296	All
AncientPolynesian	RN037post	English	Yoruba	-0.0459109	0.0435951	-1.05312	78.313	71.4378	All
AncientPolynesian	RN037post	Esan	Yoruba	0.0195321	0.0384416	0.508099	59.6048	61.9796	All
AncientPolynesian	RN037post	Eskimo_Chaplin	Yoruba	0.0231025	0.052446	0.4405	81.0421	84.8752	All
AncientPolynesian	RN037post	Eskimo_Naukan	Yoruba	-0.00942285	0.0463399	-0.203342	80.3545	78.8543	All
AncientPolynesian	RN037post	Eskimo_Sireniki	Yoruba	-0.00710409	0.0469203	-0.151408	82.7087	81.5418	All
AncientPolynesian	RN037post	Estonian	Yoruba	-0.0412354	0.0445873	-0.924823	77.3338	71.2086	All
AncientPolynesian	RN037post	Even	Yoruba	0.0122318	0.0409765	0.298508	79.0358	80.9932	All
AncientPolynesian	RN037post	Finnish	Yoruba	-0.0618582	0.0403145	-1.53439	77.2509	68.2505	All
AncientPolynesian	RN037post	French	Yoruba	-0.0404573	0.0418844	-0.965929	77.1535	71.1534	All
AncientPolynesian	RN037post	Fulani	Yoruba	-0.016311	0.0440249	-0.370494	66.209	64.0838	All
AncientPolynesian	RN037post	Gambian	Yoruba	-0.0248806	0.0370377	-0.671763	61.7921	58.7919	All
AncientPolynesian	RN037post	Georgian	Yoruba	-0.0481472	0.0430574	-1.11821	78.9172	71.667	All
AncientPolynesian	RN037post	Greek	Yoruba	-0.0168932	0.0444795	-0.379797	75.2504	72.7502	All
AncientPolynesian	RN037post	Hadza	Yoruba	-0.0729692	0.0417649	-1.74714	72.6046	62.7293	All
AncientPolynesian	RN037post	Han	Yoruba	0.00204626	0.0393065	0.0520591	81.3476	81.6812	All
AncientPolynesian	RN037post	Hawaiian	Yoruba	0.0431296	0.0491224	0.878001	74.8754	81.6252	All
AncientPolynesian	RN037post	Hazara	Yoruba	-0.0282291	0.0444411	-0.635202	81.9587	77.4585	All
AncientPolynesian	RN037post	Hezhen	Yoruba	-0.00768168	0.0431041	-0.178212	82.0006	80.7504	All
AncientPolynesian	RN037post	Hungarian	Yoruba	-0.0230126	0.0403293	-0.570618	75.0212	71.646	All
AncientPolynesian	RN037post	Icelandic	Yoruba	-0.0303981	0.0409749	-0.741871	76.2712	71.7709	All
AncientPolynesian	RN037post	Igbo	Yoruba	-0.0461393	0.0391879	-1.17739	63.7715	58.1463	All
AncientPolynesian	RN037post	Igorot	Yoruba	0.01004	0.0428618	0.23424	80.1043	81.7291	All
AncientPolynesian	RN037post	Iranian	Yoruba	-0.041924	0.0405587	-1.03366	77.6672	71.417	All
AncientPolynesian	RN037post	Iraqi_Jew	Yoruba	-0.0287417	0.0447377	-0.642449	76.063	71.8128	All
AncientPolynesian	RN037post	Iraqw	Yoruba	-0.0328754	0.0407928	-0.805912	68.7297	64.3545	All
AncientPolynesian	RN037post	Irula	Yoruba	0.0197842	0.0454558	0.435241	74.313	77.3128	All
AncientPolynesian	RN037post	Itelman	Yoruba	0.0183848	0.0522856	0.351622	80.084	83.0837	All
AncientPolynesian	RN037post	Japanese	Yoruba	-0.025937	0.0407616	-0.636311	82.4038	78.2372	All
AncientPolynesian	RN037post	Jordanian	Yoruba	-0.028243	0.0391265	-0.721837	74.3341	70.2506	All
AncientPolynesian	RN037post	Ju_hoan_North	Yoruba	0.0286969	0.040341	0.711359	61.3442	64.969	All
AncientPolynesian	RN037post	Kaba	Yoruba	0.00988305	0.0385938	0.256079	62.6046	63.8544	All
AncientPolynesian	RN037post	Kalash	Yoruba	-0.0239484	0.0456598	-0.524496	77.5004	73.8752	All
AncientPolynesian	RN037post	Kapu	Yoruba	-0.00561323	0.0423213	-0.132634	78.3962	77.521	All
AncientPolynesian	RN037post	Karitiana	Yoruba	-0.0438773	0.0475507	-0.922746	82.2783	75.3615	All
AncientPolynesian	RN037post	Kashmiri_Pandit	Yoruba	-0.0313	0.049336	-0.634426	82.3754	77.3752	All
AncientPolynesian	RN037post	Kharia	Yoruba	0.0210343	0.0483451	0.435086	75.6252	78.8749	All
AncientPolynesian	RN037post	Khomani_San	Yoruba	0.0694883	0.0439457	1.58123	58.5839	67.3337	All
AncientPolynesian	RN037post	Khonda_Dora	Yoruba	0.00469112	0.048076	0.0975772	79.542	80.2918	All
AncientPolynesian	RN037post	Kikuyu	Yoruba	0.0114415	0.0402887	0.283988	64.7921	66.2919	All
AncientPolynesian	RN037post	Kinh	Yoruba	0.031428	0.0438355	0.716954	80.8961	86.1459	All
AncientPolynesian	RN037post	Kongo	Yoruba	0.0206878	0.049479	0.418113	59.1673	61.6671	All
AncientPolynesian	RN037post	Korean	Yoruba	-0.00279745	0.0426171	-0.0656414	82.1879	81.7294	All
AncientPolynesian	RN037post	Kurumba	Yoruba	-0.0533417	0.0521073	-1.02369	81.4585	73.2083	All
AncientPolynesian	RN037post	Kusunda	Yoruba	-0.0234753	0.0466585	-0.50313	81.7505	78.0003	All
AncientPolynesian	RN037post	Kyrgyz	Yoruba	-0.0215451	0.041698	-0.516694	82.9796	79.4794	All
AncientPolynesian	RN037post	Lahu	Yoruba	-0.0456483	0.0426657	-1.06991	87.3338	79.7086	All
AncientPolynesian	RN037post	Laka	Yoruba	0.0420543	0.0389459	1.07981	59.792	65.0418	All
AncientPolynesian	RN037post	Lemande	Yoruba	0.00395749	0.0403511	0.0980765	62.8961	63.3959	All
AncientPolynesian	RN037post	Lezgin	Yoruba	-0.0218561	0.0419316	-0.521232	75.9796	72.7294	All
AncientPolynesian	RN037post	Luhya	Yoruba	0.0340095	0.0406443	0.836758	60.3547	64.6045	All
AncientPolynesian	RN037post	Luo	Yoruba	0.0492443	0.0400118	1.23074	59.1255	65.2503	All
AncientPolynesian	RN037post	Mada	Yoruba	0.0319021	0.0368719	0.865216	58.7921	62.6669	All
AncientPolynesian	RN037post	Madiga	Yoruba	-0.0236566	0.0439722	-0.537988	75.7296	72.2294	All
AncientPolynesian	RN037post	Makrani	Yoruba	-0.0313305	0.0444688	-0.70455	76.1256	71.5004	All
AncientPolynesian	RN037post	Mala	Yoruba	-0.0197286	0.0399977	-0.493244	79.6948	76.6111	All
AncientPolynesian	RN037post	Mandenka	Yoruba	-0.0142071	0.0335207	-0.42383	62.4587	60.7088	All
AncientPolynesian	RN037post	Mansi	Yoruba	-0.0133137	0.0448437	-0.29689	80.8754	78.7502	All
AncientPolynesian	RN037post	Maori	Yoruba	0.0680365	0.0483429	1.40737	73.6254	84.3752	All
AncientPolynesian	RN037post	Masai	Yoruba	0.035746	0.0394958	0.905058	64.0633	68.8131	All
AncientPolynesian	RN037post	Mayan	Yoruba	0.0368461	0.0456518	0.807112	78.4172	84.417	All
AncientPolynesian	RN037post	Mbuti	Yoruba	0.0401635	0.0398036	1.00904	60.4901	65.5524	All
AncientPolynesian	RN037post	Mende	Yoruba	-0.0126643	0.0369554	-0.342691	59.9797	58.4795	All
AncientPolynesian	RN037post	Miao	Yoruba	-0.0118267	0.0414647	-0.285224	85.5627	83.5625	All
AncientPolynesian	RN037post	Mixe	Yoruba	0.00299081	0.0449776	0.0664955	83.2228	83.7221	All
AncientPolynesian	RN037post	Mixtec	Yoruba	-0.00803768	0.0444449	-0.180846	78.3963	77.1461	All
AncientPolynesian	RN037post	Mongola	Yoruba	0.0221361	0.0440741	0.502247	80.0631	83.6879	All
AncientPolynesian	RN037post	Mozabite	Yoruba	-0.0277549	0.0423539	-0.65531	74.063	70.0628	All
AncientPolynesian	RN037post	Mursi	Yoruba	-0.00195085	0.037105	-0.0525766	64.2509	64.0007	All
AncientPolynesian	RN037post	Nahua	Yoruba	-0.0222689	0.0461981	-0.48203	83.2088	79.5836	All
AncientPolynesian	RN037post	Naxi	Yoruba	0.0175989	0.0403057	0.436635	81.3966	84.3129	All
AncientPolynesian	RN037post	Ngumba	Yoruba	0.0274187	0.0373476	0.734148	59.8546	63.2294	All
AncientPolynesian	RN037post	North_Ossetian	Yoruba	-0.0257344	0.0447037	-0.575667	77.2297	73.3545	All
AncientPolynesian	RN037post	Norwegian	Yoruba	-0.0845236	0.0505463	-1.6722	82.3337	69.5002	All
AncientPolynesian	RN037post	Ogiek	Yoruba	0.0565115	0.0413217	1.3676	61.5631	68.9379	All
AncientPolynesian	RN037post	Onge	Yoruba	0.0111868	0.0470354	0.237837	77.3337	79.0835	All
AncientPolynesian	RN037post	Orcadian	Yoruba	-0.0367598	0.0446323	-0.823614	77.5629	72.0627	All
AncientPolynesian	RN037post	Oroqen	Yoruba	0.0771589	0.0436448	1.76788	74.7505	87.2503	All
AncientPolynesian	RN037post	Palestinian	Yoruba	-0.0564678	0.0407431	-1.38595	80.2925	71.7093	All
AncientPolynesian	RN037post	Papuan	Yoruba	0.0761955	0.0414361	1.83887	74.497	86.786	All
AncientPolynesian	RN037post	Pathan	Yoruba	0.00665606	0.041783	0.159301	74.6046	75.6044	All
AncientPolynesian	RN037post	Piapoco	Yoruba	0.0466348	0.0465916	1.00093	74.1047	81.3545	All
AncientPolynesian	RN037post	Pima	Yoruba	-0.0171262	0.0466387	-0.367211	81.6672	78.917	All
AncientPolynesian	RN037post	Polish	Yoruba	-0.0532726	0.0505401	-1.05406	75.7921	68.1253	All
AncientPolynesian	RN037post	Punjabi	Yoruba	-0.0654616	0.0374109	-1.7498	80.365	70.4898	All
AncientPolynesian	RN037post	Quechua	Yoruba	-0.0123088	0.0445857	-0.276071	82.2364	80.2365	All
AncientPolynesian	RN037post	Relli	Yoruba	-0.0210085	0.0405946	-0.517518	78.9797	75.7294	All
AncientPolynesian	RN037post	Rendille	Yoruba	-0.000919736	0.0396262	-0.0232103	68.1256	68.0004	All
AncientPolynesian	RN037post	Russian	Yoruba	-0.0230388	0.0415287	-0.554768	74.938	71.5627	All
AncientPolynesian	RN037post	Saami	Yoruba	-0.105278	0.0446334	-2.35873	85.9587	69.5835	All
AncientPolynesian	RN037post	Saharawi	Yoruba	-0.0522946	0.0445947	-1.17266	75.0421	67.5835	All
AncientPolynesian	RN037post	Samaritan	Yoruba	-0.068032	0.0521213	-1.30526	80.4587	70.2085	All
AncientPolynesian	RN037post	Sandawe	Yoruba	-0.0104976	0.038317	-0.273969	66.188	64.8128	All
AncientPolynesian	RN037post	Sardinian	Yoruba	-0.0561356	0.0392709	-1.42945	76.8345	68.6667	All
AncientPolynesian	RN037post	Sengwer	Yoruba	-0.00320652	0.0393711	-0.0814434	65.2089	64.792	All
AncientPolynesian	RN037post	She	Yoruba	-0.00740683	0.0435519	-0.170069	82.1878	80.9792	All
AncientPolynesian	RN037post	Sherpa	Yoruba	-0.0165882	0.0419997	-0.394961	84.2712	81.521	All
AncientPolynesian	RN037post	Sindhi	Yoruba	0.00500839	0.0429044	0.116734	74.4796	75.2294	All
AncientPolynesian	RN037post	Somali	Yoruba	0.0141829	0.0502162	0.282436	69.5007	71.5005	All
AncientPolynesian	RN037post	Spanish	Yoruba	-0.0631765	0.0459432	-1.3751	79.9379	70.4377	All
AncientPolynesian	RN037post	Surui	Yoruba	0.0426452	0.0492534	0.865833	77.1671	84.0419	All
AncientPolynesian	RN037post	Tajik	Yoruba	-0.0591727	0.0427782	-1.38324	78.3129	69.5627	All
AncientPolynesian	RN037post	Thai	Yoruba	-0.00931074	0.0398859	-0.233434	81.3129	79.8127	All
AncientPolynesian	RN037post	Tibetan	Yoruba	-0.0283536	0.0414811	-0.683531	83.8755	79.2503	All
AncientPolynesian	RN037post	Tikar_South	Yoruba	0.0164988	0.0378392	0.436023	59.6046	61.6044	All
AncientPolynesian	RN037post	Tlingit	Yoruba	0.00322277	0.0437478	0.073667	77.2921	77.7919	All
AncientPolynesian	RN037post	Tu	Yoruba	-0.006763	0.0420372	-0.160881	83.7505	82.6253	All
AncientPolynesian	RN037post	Tubalar	Yoruba	0.00574893	0.0409438	0.14041	75.6463	76.5211	All
AncientPolynesian	RN037post	Tujia	Yoruba	0.0235788	0.0422086	0.558626	80.2296	84.1044	All
AncientPolynesian	RN037post	Turkish	Yoruba	-0.0176753	0.0435433	-0.405925	74.3754	71.7918	All
AncientPolynesian	RN037post	Tuscan	Yoruba	-0.0518695	0.0423434	-1.22497	78.5837	70.8335	All
AncientPolynesian	RN037post	Ulchi	Yoruba	0.00155517	0.0424835	0.0366064	80.1879	80.4377	All
AncientPolynesian	RN037post	Uygur	Yoruba	0.00241871	0.040715	0.0594058	77.292	77.6668	All
AncientPolynesian	RN037post	Xibo	Yoruba	0.0222607	0.0410793	0.541895	79.6047	83.2295	All
AncientPolynesian	RN037post	Yadava	Yoruba	-0.0383596	0.0421391	-0.910309	80.6463	74.6878	All
AncientPolynesian	RN037post	Yakut	Yoruba	-0.00800126	0.0449254	-0.178101	78.7503	77.5001	All
AncientPolynesian	RN037post	Yemenite_Jew	Yoruba	-0.060298	0.0442106	-1.36388	75.8341	67.2089	All
AncientPolynesian	RN037post	Yi	Yoruba	0.0255034	0.0397782	0.641139	76.4172	80.4169	All
AncientPolynesian	RN037post	Zapotec	Yoruba	0.0289501	0.0468853	0.617466	77.563	82.1878	All
AncientPolynesian	RN039post	Aari	Yoruba	-0.0252069	0.0296449	-0.850292	124.563	118.438	All
AncientPolynesian	RN039post	Abkhasian	Yoruba	-0.0253251	0.0353702	-0.716002	141.709	134.709	All
AncientPolynesian	RN039post	Adygei	Yoruba	-0.0332395	0.0321121	-1.03511	143.771	134.521	All
AncientPolynesian	RN039post	Agaw	Yoruba	-0.0536789	0.0318854	-1.68349	132.501	119	All
AncientPolynesian	RN039post	Albanian	Yoruba	-0.077349	0.0377566	-2.04862	146.25	125.25	All
AncientPolynesian	RN039post	Aleut	Yoruba	-0.00785215	0.0315103	-0.249193	144.417	142.167	All
AncientPolynesian	RN039post	Altaian	Yoruba	-0.000851843	0.0372464	-0.0228705	147.042	146.792	All
AncientPolynesian	RN039post	Amhara	Yoruba	-0.0335514	0.0310748	-1.0797	129.001	120.625	All
AncientPolynesian	RN039post	Ami	Yoruba	0.0570967	0.0345414	1.65299	137.271	153.896	All
AncientPolynesian	RN039post	Armenian	Yoruba	-0.0629249	0.0329857	-1.90764	143.584	126.584	All
AncientPolynesian	RN039post	Atayal	Yoruba	0.0437576	0.0386944	1.13085	142.042	155.042	All
AncientPolynesian	RN039post	Australian	Yoruba	0.0613557	0.034268	1.79047	132.585	149.918	All
AncientPolynesian	RN039post	Baka	Yoruba	-0.0386926	0.0312697	-1.23738	115.772	107.147	All
AncientPolynesian	RN039post	Bakola	Yoruba	0.0105113	0.0326936	0.32151	111.772	114.147	All
AncientPolynesian	RN039post	Balochi	Yoruba	-0.0919757	0.0395119	-2.3278	151.375	125.875	All
AncientPolynesian	RN039post	BantuHerero	Yoruba	0.016799	0.0307018	0.547164	109.73	113.48	All
AncientPolynesian	RN039post	BantuKenya	Yoruba	-0.00801197	0.0292018	-0.274366	110.106	108.355	All
AncientPolynesian	RN039post	BantuTswana	Yoruba	0.0174306	0.0306736	0.568258	109.209	113.084	All
AncientPolynesian	RN039post	Basque	Yoruba	-0.0673649	0.0333072	-2.02253	144.584	126.333	All
AncientPolynesian	RN039post	BedouinB	Yoruba	-0.0403577	0.0342158	-1.1795	138.563	127.813	All
AncientPolynesian	RN039post	Bedzan	Yoruba	0.0115901	0.029772	0.389296	111.918	114.542	All
AncientPolynesian	RN039post	Bengali	Yoruba	-0.0445907	0.0318317	-1.40083	146.417	133.917	All
AncientPolynesian	RN039post	Bergamo	Yoruba	-0.0810941	0.0331328	-2.44755	149.98	127.479	All
AncientPolynesian	RN039post	Biaka	Yoruba	-0.00847905	0.0307629	-0.275626	111.522	109.647	All
AncientPolynesian	RN039post	Bougainville	Yoruba	0.063067	0.0350412	1.7998	137.417	155.917	All
AncientPolynesian	RN039post	Brahmin	Yoruba	-0.0109333	0.0320011	-0.341655	138.709	135.709	All
AncientPolynesian	RN039post	Brahui	Yoruba	-0.0266065	0.0320573	-0.829967	139.876	132.625	All
AncientPolynesian	RN039post	Bulala	Yoruba	-0.0254294	0.0298078	-0.853114	118.459	112.584	All
AncientPolynesian	RN039post	Bulgarian	Yoruba	-0.0488	0.0338342	-1.44233	143.73	130.354	All
AncientPolynesian	RN039post	Burmese	Yoruba	0.0549714	0.0323967	1.69682	133.23	148.73	All
AncientPolynesian	RN039post	Burusho	Yoruba	-0.040067	0.0326152	-1.22847	144.396	133.271	All
AncientPolynesian	RN039post	Cambodian	Yoruba	0.0455706	0.0329075	1.38481	138.751	152	All
AncientPolynesian	RN039post	Chane	Yoruba	0.00734525	0.0377743	0.194451	140.751	142.834	All
AncientPolynesian	RN039post	Chechen	Yoruba	0.0208059	0.0380237	0.547181	129.417	134.917	All
AncientPolynesian	RN039post	Chipewyan	Yoruba	-0.00700627	0.0356118	-0.19674	143.751	141.75	All
AncientPolynesian	RN039post	Chukchi	Yoruba	-0.063168	0.0355206	-1.77835	149.376	131.625	All
AncientPolynesian	RN039post	Cree	Yoruba	-0.0193899	0.0328002	-0.591152	144.584	139.084	All
AncientPolynesian	RN039post	Crete	Yoruba	-0.0907184	0.0330291	-2.74662	151.042	125.917	All
AncientPolynesian	RN039post	Czech	Yoruba	-0.0537945	0.0385952	-1.39381	141.209	126.792	All
AncientPolynesian	RN039post	Dai	Yoruba	0.0393288	0.0296722	1.32544	137.396	148.646	All
AncientPolynesian	RN039post	Daur	Yoruba	0.0530224	0.0341279	1.55364	135.063	150.188	All
AncientPolynesian	RN039post	Dinka	Yoruba	-0.0276848	0.0281159	-0.984668	113.704	107.578	All
AncientPolynesian	RN039post	Druze	Yoruba	-0.0666976	0.0337081	-1.97868	147.938	129.438	All
AncientPolynesian	RN039post	Dusun	Yoruba	0.0596896	0.0338939	1.76107	136.855	154.229	All
AncientPolynesian	RN039post	Elmolo	Yoruba	-0.0431777	0.0303594	-1.42222	125.334	114.959	All
AncientPolynesian	RN039post	English	Yoruba	-0.0451274	0.0335558	-1.34485	144.75	132.25	All
AncientPolynesian	RN039post	Esan	Yoruba	0.00707538	0.030004	0.235814	105.23	106.73	All
AncientPolynesian	RN039post	Eskimo_Chaplin	Yoruba	-0.010146	0.0396063	-0.256172	145.209	142.292	All
AncientPolynesian	RN039post	Eskimo_Naukan	Yoruba	0.0527137	0.0338755	1.5561	137.022	152.271	All
AncientPolynesian	RN039post	Eskimo_Sireniki	Yoruba	0.0602575	0.0335191	1.79771	131.584	148.459	All
AncientPolynesian	RN039post	Estonian	Yoruba	-0.0498575	0.0324207	-1.53783	144.771	131.021	All
AncientPolynesian	RN039post	Even	Yoruba	0.00928675	0.0303036	0.306457	142.258	144.925	All
AncientPolynesian	RN039post	Finnish	Yoruba	-0.0347605	0.0309178	-1.12429	143.89	134.223	All
AncientPolynesian	RN039post	French	Yoruba	-0.0773531	0.0313403	-2.46817	149.723	128.223	All
AncientPolynesian	RN039post	Fulani	Yoruba	-0.042308	0.0320983	-1.31808	120.105	110.355	All
AncientPolynesian	RN039post	Gambian	Yoruba	-0.0447251	0.0289007	-1.54754	112.418	102.792	All
AncientPolynesian	RN039post	Georgian	Yoruba	-0.089723	0.0334183	-2.68484	149.542	124.917	All
AncientPolynesian	RN039post	Greek	Yoruba	-0.077826	0.0331562	-2.34725	153.209	131.083	All
AncientPolynesian	RN039post	Hadza	Yoruba	-0.0585946	0.0314695	-1.86195	124.209	110.459	All
AncientPolynesian	RN039post	Han	Yoruba	0.0780464	0.0313119	2.49255	133.876	156.542	All
AncientPolynesian	RN039post	Hawaiian	Yoruba	0.0928643	0.0387633	2.39568	128.209	154.459	All
AncientPolynesian	RN039post	Hazara	Yoruba	-0.00574056	0.031011	-0.185114	142.376	140.75	All
AncientPolynesian	RN039post	Hezhen	Yoruba	0.0288963	0.0317967	0.908782	136.521	144.646	All
AncientPolynesian	RN039post	Hungarian	Yoruba	-0.0422673	0.0349005	-1.21108	143.334	131.709	All
AncientPolynesian	RN039post	Icelandic	Yoruba	-0.0435117	0.0338132	-1.28682	145.396	133.271	All
AncientPolynesian	RN039post	Igbo	Yoruba	0.0270457	0.0307688	0.878997	107.918	113.918	All
AncientPolynesian	RN039post	Igorot	Yoruba	0.0739438	0.0342453	2.15924	138.542	160.667	All
AncientPolynesian	RN039post	Iranian	Yoruba	-0.0710041	0.0318935	-2.22629	146.126	126.75	All
AncientPolynesian	RN039post	Iraqi_Jew	Yoruba	-0.082971	0.033151	-2.50282	150.105	127.104	All
AncientPolynesian	RN039post	Iraqw	Yoruba	-0.023398	0.0306941	-0.762295	123.022	117.396	All
AncientPolynesian	RN039post	Irula	Yoruba	-0.0524421	0.0311732	-1.68228	145.501	131	All
AncientPolynesian	RN039post	Itelman	Yoruba	0.0431792	0.038772	1.11367	133.875	145.958	All
AncientPolynesian	RN039post	Japanese	Yoruba	0.0646305	0.0317619	2.03485	135.084	153.751	All
AncientPolynesian	RN039post	Jordanian	Yoruba	-0.103663	0.0300188	-3.45328	148.613	120.695	All
AncientPolynesian	RN039post	Ju_hoan_North	Yoruba	-0.0331456	0.0301013	-1.10114	115.918	108.48	All
AncientPolynesian	RN039post	Kaba	Yoruba	0.0300156	0.030094	0.997396	105.022	111.522	All
AncientPolynesian	RN039post	Kalash	Yoruba	-0.0748172	0.0351735	-2.12709	146.355	125.98	All
AncientPolynesian	RN039post	Kapu	Yoruba	-0.0155959	0.0341393	-0.456829	142.459	138.084	All
AncientPolynesian	RN039post	Karitiana	Yoruba	0.0229932	0.036109	0.636773	139.849	146.431	All
AncientPolynesian	RN039post	Kashmiri_Pandit	Yoruba	-0.0435845	0.038484	-1.13254	143.667	131.667	All
AncientPolynesian	RN039post	Kharia	Yoruba	0.00745229	0.0372709	0.199949	133.167	135.167	All
AncientPolynesian	RN039post	Khomani_San	Yoruba	-0.000563354	0.0333714	-0.0168813	111.272	111.146	All
AncientPolynesian	RN039post	Khonda_Dora	Yoruba	0.018393	0.0391294	0.470056	140.084	145.334	All
AncientPolynesian	RN039post	Kikuyu	Yoruba	-0.00490858	0.0282202	-0.173939	115.188	114.063	All
AncientPolynesian	RN039post	Kinh	Yoruba	0.0104716	0.0330418	0.316921	141.73	144.73	All
AncientPolynesian	RN039post	Kongo	Yoruba	0.0150855	0.0355483	0.424368	106.084	109.334	All
AncientPolynesian	RN039post	Korean	Yoruba	0.0485902	0.0323663	1.50126	132.98	146.563	All
AncientPolynesian	RN039post	Kurumba	Yoruba	-0.000886537	0.0382405	-0.0231832	141.292	141.042	All
AncientPolynesian	RN039post	Kusunda	Yoruba	0.019224	0.0339455	0.566322	140.292	145.792	All
AncientPolynesian	RN039post	Kyrgyz	Yoruba	0.00708274	0.0325532	0.217575	140.167	142.167	All
AncientPolynesian	RN039post	Lahu	Yoruba	0.0153768	0.0342457	0.449012	140.063	144.438	All
AncientPolynesian	RN039post	Laka	Yoruba	-0.0120656	0.029404	-0.41034	110.105	107.48	All
AncientPolynesian	RN039post	Lemande	Yoruba	-0.035504	0.0298179	-1.19069	113.022	105.272	All
AncientPolynesian	RN039post	Lezgin	Yoruba	-0.0194346	0.033308	-0.583481	140.979	135.604	All
AncientPolynesian	RN039post	Luhya	Yoruba	0.0240701	0.0283402	0.849325	108.96	114.334	All
AncientPolynesian	RN039post	Luo	Yoruba	-0.00727197	0.0296442	-0.245309	112.564	110.938	All
AncientPolynesian	RN039post	Mada	Yoruba	-0.0440191	0.0297331	-1.48047	115.626	105.876	All
AncientPolynesian	RN039post	Madiga	Yoruba	-0.0419972	0.0319105	-1.31609	142.668	131.167	All
AncientPolynesian	RN039post	Makrani	Yoruba	-0.0608546	0.0330239	-1.84275	146.001	129.25	All
AncientPolynesian	RN039post	Mala	Yoruba	-0.0253286	0.0302499	-0.837315	141.681	134.682	All
AncientPolynesian	RN039post	Mandenka	Yoruba	-0.0224764	0.0277922	-0.808733	113.724	108.724	All
AncientPolynesian	RN039post	Mansi	Yoruba	-0.0103211	0.0319447	-0.323093	140.73	137.854	All
AncientPolynesian	RN039post	Maori	Yoruba	0.0431892	0.0361893	1.19342	138.459	150.958	All
AncientPolynesian	RN039post	Masai	Yoruba	-0.0293307	0.0306857	-0.955842	122.834	115.834	All
AncientPolynesian	RN039post	Mayan	Yoruba	0.00734553	0.0359627	0.204254	143.563	145.688	All
AncientPolynesian	RN039post	Mbuti	Yoruba	-0.00103238	0.0299987	-0.0344143	111.265	111.036	All
AncientPolynesian	RN039post	Mende	Yoruba	-0.0101957	0.0309912	-0.328988	111.48	109.23	All
AncientPolynesian	RN039post	Miao	Yoruba	0.0697661	0.0323667	2.15549	135.001	155.25	All
AncientPolynesian	RN039post	Mixe	Yoruba	-0.029991	0.0341461	-0.878316	147.404	138.82	All
AncientPolynesian	RN039post	Mixtec	Yoruba	-0.0150719	0.034333	-0.438992	143.126	138.876	All
AncientPolynesian	RN039post	Mongola	Yoruba	0.0584375	0.0319252	1.83045	137.959	155.084	All
AncientPolynesian	RN039post	Mozabite	Yoruba	-0.0419992	0.0324193	-1.2955	136.459	125.458	All
AncientPolynesian	RN039post	Mursi	Yoruba	0.0125715	0.032174	0.390733	112.897	115.772	All
AncientPolynesian	RN039post	Nahua	Yoruba	0.00518179	0.0346616	0.149497	143.959	145.458	All
AncientPolynesian	RN039post	Naxi	Yoruba	0.0532969	0.029667	1.7965	136.182	151.515	All
AncientPolynesian	RN039post	Ngumba	Yoruba	0.00398644	0.0299528	0.133091	109.272	110.147	All
AncientPolynesian	RN039post	North_Ossetian	Yoruba	-0.0641865	0.0333275	-1.92593	147.146	129.396	All
AncientPolynesian	RN039post	Norwegian	Yoruba	-0.0368568	0.0396754	-0.92896	150.042	139.375	All
AncientPolynesian	RN039post	Ogiek	Yoruba	-0.0203546	0.0296199	-0.687194	119.064	114.313	All
AncientPolynesian	RN039post	Onge	Yoruba	0.033983	0.0340785	0.997197	135.022	144.521	All
AncientPolynesian	RN039post	Orcadian	Yoruba	-0.0347037	0.0336083	-1.03259	145.354	135.604	All
AncientPolynesian	RN039post	Oroqen	Yoruba	0.0429812	0.0321929	1.33512	136.376	148.625	All
AncientPolynesian	RN039post	Palestinian	Yoruba	-0.0660162	0.02967	-2.22501	140.612	123.196	All
AncientPolynesian	RN039post	Papuan	Yoruba	0.0384923	0.0311446	1.23592	134.364	145.122	All
AncientPolynesian	RN039post	Pathan	Yoruba	-0.052987	0.0322435	-1.64334	146.563	131.813	All
AncientPolynesian	RN039post	Piapoco	Yoruba	-0.0256998	0.0359027	-0.715817	142.188	135.063	All
AncientPolynesian	RN039post	Pima	Yoruba	0.0455616	0.0351901	1.29473	133.542	146.292	All
AncientPolynesian	RN039post	Polish	Yoruba	-0.0857508	0.0380713	-2.25238	145.084	122.167	All
AncientPolynesian	RN039post	Punjabi	Yoruba	-0.0419605	0.0301518	-1.39164	143.563	132	All
AncientPolynesian	RN039post	Quechua	Yoruba	0.00149625	0.033999	0.0440088	139.14	139.557	All
AncientPolynesian	RN039post	Relli	Yoruba	0.0156378	0.0320124	0.488493	137.688	142.063	All
AncientPolynesian	RN039post	Rendille	Yoruba	-0.0700318	0.0297582	-2.35336	129.876	112.875	All
AncientPolynesian	RN039post	Russian	Yoruba	-0.0213647	0.0328486	-0.650399	140.438	134.563	All
AncientPolynesian	RN039post	Saami	Yoruba	-0.0394627	0.0325227	-1.21339	143.23	132.354	All
AncientPolynesian	RN039post	Saharawi	Yoruba	-0.0509758	0.0329184	-1.54855	137.022	123.73	All
AncientPolynesian	RN039post	Samaritan	Yoruba	-0.0609083	0.039591	-1.53844	142.25	125.917	All
AncientPolynesian	RN039post	Sandawe	Yoruba	-0.060491	0.0305739	-1.97852	127.105	112.605	All
AncientPolynesian	RN039post	Sardinian	Yoruba	-0.131756	0.0310499	-4.24336	153.181	117.515	All
AncientPolynesian	RN039post	Sengwer	Yoruba	0.0114181	0.0309292	0.369167	117.23	119.938	All
AncientPolynesian	RN039post	She	Yoruba	0.0343982	0.0335666	1.02478	141.521	151.604	All
AncientPolynesian	RN039post	Sherpa	Yoruba	0.0847443	0.0347946	2.43556	128.251	152	All
AncientPolynesian	RN039post	Sindhi	Yoruba	-0.00974432	0.0323794	-0.300942	136.022	133.397	All
AncientPolynesian	RN039post	Somali	Yoruba	-0.0336028	0.0380793	-0.882443	123.042	115.042	All
AncientPolynesian	RN039post	Spanish	Yoruba	-0.0658709	0.035158	-1.87357	148.667	130.292	All
AncientPolynesian	RN039post	Surui	Yoruba	0.0269565	0.0372865	0.722955	142.126	150	All
AncientPolynesian	RN039post	Tajik	Yoruba	0.00848105	0.0338286	0.250706	138.813	141.188	All
AncientPolynesian	RN039post	Thai	Yoruba	0.0554734	0.0306886	1.80763	135.146	151.021	All
AncientPolynesian	RN039post	Tibetan	Yoruba	0.0512582	0.0337667	1.51801	134.188	148.688	All
AncientPolynesian	RN039post	Tikar_South	Yoruba	0.0223523	0.0300379	0.744135	106.605	111.48	All
AncientPolynesian	RN039post	Tlingit	Yoruba	-0.0226269	0.0313668	-0.721363	138.417	132.292	All
AncientPolynesian	RN039post	Tu	Yoruba	0.0507923	0.0324528	1.56511	130.813	144.813	All
AncientPolynesian	RN039post	Tubalar	Yoruba	0.038224	0.0323396	1.18196	133.667	144.292	All
AncientPolynesian	RN039post	Tujia	Yoruba	0.0528157	0.0331955	1.59105	134.5	149.5	All
AncientPolynesian	RN039post	Turkish	Yoruba	-0.0749481	0.0329138	-2.2771	148.209	127.542	All
AncientPolynesian	RN039post	Tuscan	Yoruba	-0.0558508	0.0328048	-1.70252	145.334	129.959	All
AncientPolynesian	RN039post	Ulchi	Yoruba	0.048959	0.0324178	1.51025	137.188	151.313	All
AncientPolynesian	RN039post	Uygur	Yoruba	0.0288493	0.032541	0.886551	134.647	142.646	All
AncientPolynesian	RN039post	Xibo	Yoruba	0.0446495	0.0326038	1.36945	135.063	147.688	All
AncientPolynesian	RN039post	Yadava	Yoruba	-0.0120696	0.0336106	-0.359102	138.021	134.729	All
AncientPolynesian	RN039post	Yakut	Yoruba	0.0471672	0.0333084	1.41607	136.355	149.855	All
AncientPolynesian	RN039post	Yemenite_Jew	Yoruba	-0.0748184	0.0327249	-2.28628	147.251	126.75	All
AncientPolynesian	RN039post	Yi	Yoruba	0.0618452	0.0315687	1.95907	132.73	150.23	All
AncientPolynesian	RN039post	Zapotec	Yoruba	0.0142599	0.035177	0.405377	142.563	146.688	All
AncientPolynesian	RN041pre	Aari	Yoruba	0.0236184	0.0218745	1.07972	249.752	261.835	All
AncientPolynesian	RN041pre	Abkhasian	Yoruba	0.0168011	0.0232641	0.722191	290.147	300.063	All
AncientPolynesian	RN041pre	Adygei	Yoruba	0.0375036	0.0230971	1.62374	278.022	299.688	All
AncientPolynesian	RN041pre	Agaw	Yoruba	0.0185389	0.020625	0.898854	265.794	275.835	All
AncientPolynesian	RN041pre	Albanian	Yoruba	0.0254723	0.026295	0.968714	285.335	300.251	All
AncientPolynesian	RN041pre	Aleut	Yoruba	0.0273085	0.0226129	1.20765	296.814	313.48	All
AncientPolynesian	RN041pre	Altaian	Yoruba	0.0221213	0.0262956	0.841255	298.376	311.875	All
AncientPolynesian	RN041pre	Amhara	Yoruba	-0.00245483	0.0213133	-0.115179	272.335	271.001	All
AncientPolynesian	RN041pre	Ami	Yoruba	0.0237034	0.0231053	1.02588	308.043	323.001	All
AncientPolynesian	RN041pre	Armenian	Yoruba	0.0328844	0.0229741	1.43137	281.835	301.001	All
AncientPolynesian	RN041pre	Atayal	Yoruba	0.0379498	0.0266925	1.42174	295.751	319.084	All
AncientPolynesian	RN041pre	Australian	Yoruba	0.0292977	0.0239503	1.22327	296.113	313.988	All
AncientPolynesian	RN041pre	Baka	Yoruba	-0.022452	0.020059	-1.1193	243.836	233.127	All
AncientPolynesian	RN041pre	Bakola	Yoruba	0.0206559	0.0210434	0.981585	229.148	238.815	All
AncientPolynesian	RN041pre	Balochi	Yoruba	0.0242935	0.0277608	0.875101	289.501	303.918	All
AncientPolynesian	RN041pre	BantuHerero	Yoruba	0.0170958	0.0211645	0.807757	232.357	240.44	All
AncientPolynesian	RN041pre	BantuKenya	Yoruba	0.0566502	0.0208321	2.71937	224.107	251.023	All
AncientPolynesian	RN041pre	BantuTswana	Yoruba	0.0268759	0.0205291	1.30916	233.836	246.752	All
AncientPolynesian	RN041pre	Basque	Yoruba	0.0272731	0.0235092	1.1601	286.064	302.105	All
AncientPolynesian	RN041pre	BedouinB	Yoruba	0.0293893	0.0237664	1.23659	277.273	294.064	All
AncientPolynesian	RN041pre	Bedzan	Yoruba	0.0488409	0.0208258	2.34521	226.794	250.085	All
AncientPolynesian	RN041pre	Bengali	Yoruba	0.0241748	0.0214663	1.12617	293.481	308.022	All
AncientPolynesian	RN041pre	Bergamo	Yoruba	0.044773	0.0236098	1.89637	279.126	305.293	All
AncientPolynesian	RN041pre	Biaka	Yoruba	0.013073	0.020995	0.622675	242.19	248.606	All
AncientPolynesian	RN041pre	Bougainville	Yoruba	0.049315	0.0244087	2.02038	289.564	319.605	All
AncientPolynesian	RN041pre	Brahmin	Yoruba	0.026605	0.0223424	1.19078	288.876	304.667	All
AncientPolynesian	RN041pre	Brahui	Yoruba	0.0385392	0.0220623	1.74683	284.293	307.084	All
AncientPolynesian	RN041pre	Bulala	Yoruba	0.0254105	0.020922	1.21453	240.502	253.043	All
AncientPolynesian	RN041pre	Bulgarian	Yoruba	0.0521791	0.0236272	2.20843	276.251	306.668	All
AncientPolynesian	RN041pre	Burmese	Yoruba	0.0216031	0.0229141	0.942784	298.147	311.313	All
AncientPolynesian	RN041pre	Burusho	Yoruba	0.0352965	0.022509	1.56811	287.543	308.584	All
AncientPolynesian	RN041pre	Cambodian	Yoruba	0.0443904	0.0226041	1.96382	299.585	327.417	All
AncientPolynesian	RN041pre	Chane	Yoruba	0.0318446	0.0281285	1.13211	302.752	322.668	All
AncientPolynesian	RN041pre	Chechen	Yoruba	0.00327321	0.0269288	0.12155	291.752	293.668	All
AncientPolynesian	RN041pre	Chipewyan	Yoruba	0.0395	0.025487	1.54981	299.897	324.563	All
AncientPolynesian	RN041pre	Chukchi	Yoruba	0.0496807	0.025725	1.93123	286.126	316.043	All
AncientPolynesian	RN041pre	Cree	Yoruba	0.0212123	0.0239171	0.886908	300.876	313.918	All
AncientPolynesian	RN041pre	Crete	Yoruba	0.0218578	0.0227434	0.961063	289.001	301.918	All
AncientPolynesian	RN041pre	Czech	Yoruba	0.0324368	0.0283932	1.14241	289.585	309.001	All
AncientPolynesian	RN041pre	Dai	Yoruba	0.0595427	0.0211802	2.81124	296.147	333.646	All
AncientPolynesian	RN041pre	Daur	Yoruba	0.052001	0.0237582	2.18876	295.48	327.896	All
AncientPolynesian	RN041pre	Dinka	Yoruba	0.0262518	0.0182348	1.43966	234.17	246.796	All
AncientPolynesian	RN041pre	Druze	Yoruba	0.0319922	0.0230349	1.38886	282.397	301.064	All
AncientPolynesian	RN041pre	Dusun	Yoruba	0.0271241	0.0237211	1.14346	307.855	325.021	All
AncientPolynesian	RN041pre	Elmolo	Yoruba	0.0385048	0.0214525	1.79489	242.419	261.835	All
AncientPolynesian	RN041pre	English	Yoruba	0.0309037	0.022542	1.37094	286.793	305.084	All
AncientPolynesian	RN041pre	Esan	Yoruba	0.0332583	0.0195632	1.70005	227.69	243.356	All
AncientPolynesian	RN041pre	Eskimo_Chaplin	Yoruba	0.0428289	0.026935	1.59008	291.459	317.542	All
AncientPolynesian	RN041pre	Eskimo_Naukan	Yoruba	0.00188387	0.0235075	0.0801393	308.939	310.105	All
AncientPolynesian	RN041pre	Eskimo_Sireniki	Yoruba	0.0465138	0.0244359	1.90351	296.376	325.293	All
AncientPolynesian	RN041pre	Estonian	Yoruba	0.0297307	0.0234695	1.26678	286.231	303.772	All
AncientPolynesian	RN041pre	Even	Yoruba	0.0271757	0.0214002	1.26988	300.523	317.314	All
AncientPolynesian	RN041pre	Finnish	Yoruba	0.0225143	0.0215539	1.04456	287.641	300.891	All
AncientPolynesian	RN041pre	French	Yoruba	0.0500058	0.0220742	2.26536	282.598	312.349	All
AncientPolynesian	RN041pre	Fulani	Yoruba	0.0120732	0.021793	0.553996	247.169	253.21	All
AncientPolynesian	RN041pre	Gambian	Yoruba	0.0175551	0.0195879	0.896219	232.003	240.294	All
AncientPolynesian	RN041pre	Georgian	Yoruba	0.0343104	0.0228572	1.50107	287.314	307.73	All
AncientPolynesian	RN041pre	Greek	Yoruba	0.0247141	0.0228858	1.07989	286.918	301.459	All
AncientPolynesian	RN041pre	Hadza	Yoruba	0.0260844	0.0200749	1.29935	245.794	258.96	All
AncientPolynesian	RN041pre	Han	Yoruba	0.0161845	0.022253	0.727297	309.043	319.211	All
AncientPolynesian	RN041pre	Hawaiian	Yoruba	0.00693461	0.0260359	0.266348	316.209	320.625	All
AncientPolynesian	RN041pre	Hazara	Yoruba	0.0323759	0.0228357	1.41778	290.147	309.564	All
AncientPolynesian	RN041pre	Hezhen	Yoruba	0.0206729	0.0227357	0.909271	308.897	321.938	All
AncientPolynesian	RN041pre	Hungarian	Yoruba	0.0110094	0.0232098	0.474343	288.189	294.605	All
AncientPolynesian	RN041pre	Icelandic	Yoruba	0.0175281	0.0227219	0.771416	288.418	298.709	All
AncientPolynesian	RN041pre	Igbo	Yoruba	0.036193	0.0202407	1.78813	228.565	245.731	All
AncientPolynesian	RN041pre	Igorot	Yoruba	0.0326278	0.0236657	1.3787	306.98	327.688	All
AncientPolynesian	RN041pre	Iranian	Yoruba	0.0272789	0.0220814	1.23538	286.001	302.042	All
AncientPolynesian	RN041pre	Iraqi_Jew	Yoruba	0.0254668	0.0227427	1.11978	285.397	300.313	All
AncientPolynesian	RN041pre	Iraqw	Yoruba	0.0143226	0.0194343	0.736976	255.19	262.606	All
AncientPolynesian	RN041pre	Irula	Yoruba	0.0222028	0.0220414	1.00732	293.585	306.918	All
AncientPolynesian	RN041pre	Itelman	Yoruba	0.0204943	0.026388	0.776651	296.71	309.127	All
AncientPolynesian	RN041pre	Japanese	Yoruba	0.0288471	0.0216387	1.33312	304.405	322.489	All
AncientPolynesian	RN041pre	Jordanian	Yoruba	0.0176723	0.0214216	0.824977	284.863	295.113	All
AncientPolynesian	RN041pre	Ju_hoan_North	Yoruba	0.0226875	0.021334	1.06344	233.774	244.627	All
AncientPolynesian	RN041pre	Kaba	Yoruba	0.0224589	0.0207127	1.0843	232.128	242.794	All
AncientPolynesian	RN041pre	Kalash	Yoruba	0.0188842	0.0237989	0.793489	293.314	304.605	All
AncientPolynesian	RN041pre	Kapu	Yoruba	0.0214812	0.0222293	0.966346	291.335	304.126	All
AncientPolynesian	RN041pre	Karitiana	Yoruba	-0.0277588	0.0255909	-1.08471	317.765	300.6	All
AncientPolynesian	RN041pre	Kashmiri_Pandit	Yoruba	0.0441562	0.0264684	1.66826	280.502	306.418	All
AncientPolynesian	RN041pre	Kharia	Yoruba	0.0338196	0.0272753	1.23994	280.918	300.585	All
AncientPolynesian	RN041pre	Khomani_San	Yoruba	0.0254905	0.0249588	1.0213	230.169	242.211	All
AncientPolynesian	RN041pre	Khonda_Dora	Yoruba	0.0458491	0.0261628	1.75245	287.876	315.543	All
AncientPolynesian	RN041pre	Kikuyu	Yoruba	0.00736426	0.0205901	0.35766	247.085	250.752	All
AncientPolynesian	RN041pre	Kinh	Yoruba	0.0164542	0.0240272	0.684813	311.314	321.73	All
AncientPolynesian	RN041pre	Kongo	Yoruba	0.033332	0.0251022	1.32786	230.794	246.71	All
AncientPolynesian	RN041pre	Korean	Yoruba	0.0114534	0.0232321	0.493	312.855	320.105	All
AncientPolynesian	RN041pre	Kurumba	Yoruba	0.0129647	0.0258174	0.502167	298.168	306.001	All
AncientPolynesian	RN041pre	Kusunda	Yoruba	0.00358394	0.0241489	0.14841	301.126	303.292	All
AncientPolynesian	RN041pre	Kyrgyz	Yoruba	0.0227915	0.0234341	0.972581	298.335	312.251	All
AncientPolynesian	RN041pre	Lahu	Yoruba	0.00870362	0.0232482	0.374379	308.438	313.855	All
AncientPolynesian	RN041pre	Laka	Yoruba	0.041576	0.0206094	2.01733	223.794	243.21	All
AncientPolynesian	RN041pre	Lemande	Yoruba	0.0212439	0.0206022	1.03115	234.19	244.356	All
AncientPolynesian	RN041pre	Lezgin	Yoruba	0.0280914	0.0229636	1.2233	286.147	302.688	All
AncientPolynesian	RN041pre	Luhya	Yoruba	0.0121773	0.0208454	0.584171	239.961	245.877	All
AncientPolynesian	RN041pre	Luo	Yoruba	0.019924	0.0200347	0.994474	234.669	244.21	All
AncientPolynesian	RN041pre	Mada	Yoruba	0.00936288	0.0205413	0.455807	233.628	238.044	All
AncientPolynesian	RN041pre	Madiga	Yoruba	0.0408999	0.0226529	1.8055	284.814	309.105	All
AncientPolynesian	RN041pre	Makrani	Yoruba	0.0297728	0.0236832	1.25713	285.814	303.355	All
AncientPolynesian	RN041pre	Mala	Yoruba	0.0240137	0.0216456	1.1094	293.809	308.267	All
AncientPolynesian	RN041pre	Mandenka	Yoruba	0.0225836	0.018641	1.2115	236.24	247.157	All
AncientPolynesian	RN041pre	Mansi	Yoruba	0.0156252	0.0226578	0.68962	292.668	301.959	All
AncientPolynesian	RN041pre	Maori	Yoruba	0.0277395	0.0269106	1.0308	300.835	318.001	All
AncientPolynesian	RN041pre	Masai	Yoruba	0.0157235	0.0203498	0.772664	247.773	255.689	All
AncientPolynesian	RN041pre	Mayan	Yoruba	-0.0195754	0.0241842	-0.80943	314.689	302.605	All
AncientPolynesian	RN041pre	Mbuti	Yoruba	0.0424407	0.0196427	2.16064	227.968	248.176	All
AncientPolynesian	RN041pre	Mende	Yoruba	0.0307094	0.0202674	1.51521	228.169	242.627	All
AncientPolynesian	RN041pre	Miao	Yoruba	0.0177264	0.0233076	0.760542	309.376	320.542	All
AncientPolynesian	RN041pre	Mixe	Yoruba	0.0102638	0.0252289	0.406825	305.363	311.696	All
AncientPolynesian	RN041pre	Mixtec	Yoruba	0.0279818	0.0243582	1.14876	293.814	310.73	All
AncientPolynesian	RN041pre	Mongola	Yoruba	0.0359946	0.0219588	1.63919	303.522	326.188	All
AncientPolynesian	RN041pre	Mozabite	Yoruba	0.0207886	0.0225099	0.923532	271.814	283.355	All
AncientPolynesian	RN041pre	Mursi	Yoruba	0.0397343	0.0206896	1.9205	233.107	252.398	All
AncientPolynesian	RN041pre	Nahua	Yoruba	0.00411751	0.0247788	0.16617	307.314	309.855	All
AncientPolynesian	RN041pre	Naxi	Yoruba	0.0446237	0.0221273	2.01668	299.724	327.723	All
AncientPolynesian	RN041pre	Ngumba	Yoruba	0.00561251	0.0204249	0.274788	236.19	238.856	All
AncientPolynesian	RN041pre	North_Ossetian	Yoruba	0.0265714	0.0228761	1.16153	289.251	305.043	All
AncientPolynesian	RN041pre	Norwegian	Yoruba	0.0402404	0.0260164	1.54673	278.252	301.584	All
AncientPolynesian	RN041pre	Ogiek	Yoruba	0.0188323	0.0211904	0.888717	245.294	254.71	All
AncientPolynesian	RN041pre	Onge	Yoruba	0.0411857	0.0260928	1.57843	292.938	318.104	All
AncientPolynesian	RN041pre	Orcadian	Yoruba	0.0287649	0.0230032	1.25047	285.584	302.501	All
AncientPolynesian	RN041pre	Oroqen	Yoruba	0.0121919	0.0223926	0.544461	310.564	318.23	All
AncientPolynesian	RN041pre	Palestinian	Yoruba	0.019994	0.0215258	0.92884	282.863	294.405	All
AncientPolynesian	RN041pre	Papuan	Yoruba	0.0145426	0.0229849	0.632703	304.102	313.077	All
AncientPolynesian	RN041pre	Pathan	Yoruba	0.0394128	0.0221524	1.77917	285.356	308.772	All
AncientPolynesian	RN041pre	Piapoco	Yoruba	0.0062213	0.0252199	0.246682	306.126	309.959	All
AncientPolynesian	RN041pre	Pima	Yoruba	-6.90698e-05	0.0256521	-0.00269255	305.147	305.105	All
AncientPolynesian	RN041pre	Polish	Yoruba	0.0582119	0.0259827	2.2404	279.752	314.334	All
AncientPolynesian	RN041pre	Punjabi	Yoruba	0.0266949	0.0208858	1.27814	292.054	308.074	All
AncientPolynesian	RN041pre	Quechua	Yoruba	-0.00448385	0.0230311	-0.194687	308.093	305.342	All
AncientPolynesian	RN041pre	Relli	Yoruba	0.0274185	0.0235912	1.16223	288.939	305.23	All
AncientPolynesian	RN041pre	Rendille	Yoruba	0.00969456	0.0201546	0.48101	257.481	262.522	All
AncientPolynesian	RN041pre	Russian	Yoruba	0.0154356	0.0230977	0.668274	292.335	301.501	All
AncientPolynesian	RN041pre	Saami	Yoruba	0.0124677	0.0239596	0.520362	293.709	301.126	All
AncientPolynesian	RN041pre	Saharawi	Yoruba	0.0368701	0.0216866	1.70013	268.835	289.418	All
AncientPolynesian	RN041pre	Samaritan	Yoruba	0.0421267	0.0280237	1.50325	281.377	306.126	All
AncientPolynesian	RN041pre	Sandawe	Yoruba	0.0552046	0.0203603	2.71139	234.606	262.022	All
AncientPolynesian	RN041pre	Sardinian	Yoruba	0.0430905	0.0218293	1.97397	279.912	305.121	All
AncientPolynesian	RN041pre	Sengwer	Yoruba	0.0474668	0.0208734	2.27403	237.877	261.585	All
AncientPolynesian	RN041pre	She	Yoruba	0.0290596	0.0232501	1.24987	304.876	323.126	All
AncientPolynesian	RN041pre	Sherpa	Yoruba	0.00926919	0.0234086	0.395974	302.814	308.48	All
AncientPolynesian	RN041pre	Sindhi	Yoruba	0.0034516	0.0227892	0.151458	294.668	296.709	All
AncientPolynesian	RN041pre	Somali	Yoruba	0.0653907	0.0263686	2.47987	242.377	276.293	All
AncientPolynesian	RN041pre	Spanish	Yoruba	0.0193303	0.0227014	0.851501	289.585	301.001	All
AncientPolynesian	RN041pre	Surui	Yoruba	-0.0156351	0.0266968	-0.585656	315.335	305.626	All
AncientPolynesian	RN041pre	Tajik	Yoruba	0.0158499	0.0227554	0.696535	292.334	301.751	All
AncientPolynesian	RN041pre	Thai	Yoruba	0.0426005	0.0237159	1.79628	299.647	326.313	All
AncientPolynesian	RN041pre	Tibetan	Yoruba	0.0484728	0.0229156	2.11528	291.584	321.292	All
AncientPolynesian	RN041pre	Tikar_South	Yoruba	0.0184402	0.0206182	0.894362	230.649	239.315	All
AncientPolynesian	RN041pre	Tlingit	Yoruba	0.0424292	0.0226777	1.87096	289.626	315.292	All
AncientPolynesian	RN041pre	Tu	Yoruba	0.0315392	0.0225697	1.39741	300.022	319.563	All
[truncated: 827 more rows]

## Sheet: Table S9
#Table S9. D-statistics to assess statistical power of tests for detecting Native American admixture in low-depth data.
[truncated: 8,803 more rows]

[truncated: 13 more sheets: Table S10, Table S11, Table S12, Table S13, Table S14, Table S15, Table S16, Table S17, Table S18, Table S19, Table S20, Table S21, Table S25]
